# Supplementary material for: Latitudinal drivers of oyster mortality: deciphering host, pathogen and environmental risk factors
Source: Sci Rep. 2020 Apr 29;10:7264. doi: 10.1038/s41598-020-64086-1 (PMC7190702; doi:10.1038/s41598-020-64086-1)
Supplement: Supplementary file 2 — Supplementary Information 2 [file 41598_2020_64086_MOESM2_ESM.xlsx]

## Sheet: Readme
Column title	Description
Sector	Sector area
Sites	Closest city name
Latitude	°N
Longitude	°E
Origin	Wild or hatchery
Age	Less than one year old (young) or adult (>18 mo old)
Date	Date of sampling
Oyster_bag	Number of oyster bag
Nb-alive_oysters	Number of alive oyster at sampling time
Nb_dead-oysters	Number of dead oyster at sampling time
OsHV-1	Number of OsHV-1 DNA cp per mg of oyster tissues at sampling time
V-aestuarianus	Detection of Vibrio aestuarianus DNA (not detected: 0, detected: 1)
Salinity	Mean salinity
Sea_level_pressure	Mean atmospheric pressure at sea level (hPA)
Rainfall	Cumulative rainfall during sampling interval (mm)
Wind_direction	Mean wind direction (°)
Wind_speed	Mean wind speed (ms-1)
Food level	Mean concentration of phytoplancton cells (nb cell L-1)
Temp	Mean seawater temperature (°C)

## Sheet: Data_summary
Sector	Sites	Latitude	Longitude	Origin	Age	Date	Oyster_bag	Nb-alive_oysters	Nb_dead-oysters	OsHV-1	V-aestuarianus	Food level	Salinity	Sea_level_pressure	Rainfall	Wind_direction	Wind_speed	Temp
Baie des Veys	Grandcamp	49.389150	-1.099766	Wild	Adult	2013-03-11	1	301	0					999.235	47.1983	59.5669	14.5542	5.775
Baie des Veys	Grandcamp	49.389150	-1.099766	Wild	Adult	2013-03-11	2	303	0					999.235	47.1983	59.5669	14.5542	5.775
Baie des Veys	Grandcamp	49.389150	-1.099766	Wild	Adult	2013-03-11	3	300	0					999.235	47.1983	59.5669	14.5542	5.775
Baie des Veys	Grandcamp	49.389150	-1.099766	Wild	Young	2013-03-11	1	350	0					999.235	47.1983	59.5669	14.5542	5.775
Baie des Veys	Grandcamp	49.389150	-1.099766	Hatchery	Young	2013-03-11	1	350	0					999.235	47.1983	59.5669	14.5542	5.775
Baie des Veys	Grandcamp	49.389150	-1.099766	Wild	Adult	2013-04-25	1	296	5					1022.18	0	203.793	2.80465	9.8422
Baie des Veys	Grandcamp	49.389150	-1.099766	Wild	Adult	2013-04-25	2	294	9					1022.18	0	203.793	2.80465	9.8422
Baie des Veys	Grandcamp	49.389150	-1.099766	Wild	Adult	2013-04-25	3	289	10					1022.18	0	203.793	2.80465	9.8422
Baie des Veys	Grandcamp	49.389150	-1.099766	Wild	Young	2013-04-25	1	286	18					1022.18	0	203.793	2.80465	9.8422
Baie des Veys	Grandcamp	49.389150	-1.099766	Hatchery	Young	2013-04-25	1	341	0					1022.18	0	203.793	2.80465	9.8422
Baie des Veys	Grandcamp	49.389150	-1.099766	Wild	Adult	2013-05-07	1	274	12	0	0			1015.38	0	105.735	4.61424	11.448
Baie des Veys	Grandcamp	49.389150	-1.099766	Wild	Adult	2013-05-07	2	272	12	0	1			1015.38	0	105.735	4.61424	11.448
Baie des Veys	Grandcamp	49.389150	-1.099766	Wild	Adult	2013-05-07	3	269	10	0	0			1015.38	0	105.735	4.61424	11.448
Baie des Veys	Grandcamp	49.389150	-1.099766	Wild	Young	2013-05-07	1	283	3	0	0			1015.38	0	105.735	4.61424	11.448
Baie des Veys	Grandcamp	49.389150	-1.099766	Hatchery	Young	2013-05-07	1	341	0	0	0			1015.38	0	105.735	4.61424	11.448
Baie des Veys	Grandcamp	49.389150	-1.099766	Wild	Adult	2013-05-27	1	257	4	0	0			1010.36	0	225.932	3.5379	12.058
Baie des Veys	Grandcamp	49.389150	-1.099766	Wild	Adult	2013-05-27	2	252	7	0	0			1010.36	0	225.932	3.5379	12.058
Baie des Veys	Grandcamp	49.389150	-1.099766	Wild	Adult	2013-05-27	3	247	9	0	0			1010.36	0	225.932	3.5379	12.058
Baie des Veys	Grandcamp	49.389150	-1.099766	Wild	Young	2013-05-27	1	274	0	0	0			1010.36	0	225.932	3.5379	12.058
Baie des Veys	Grandcamp	49.389150	-1.099766	Hatchery	Young	2013-05-27	1	331	1	0	0			1010.36	0	225.932	3.5379	12.058
Baie des Veys	Grandcamp	49.389150	-1.099766	Wild	Adult	2013-06-11	1	246	1	0	0			1014.46	2.47559	199.769	6.22761	13.736
Baie des Veys	Grandcamp	49.389150	-1.099766	Wild	Adult	2013-06-11	2	241	2	0	0			1014.46	2.47559	199.769	6.22761	13.736
Baie des Veys	Grandcamp	49.389150	-1.099766	Wild	Adult	2013-06-11	3	236	1	0	0			1014.46	2.47559	199.769	6.22761	13.736
Baie des Veys	Grandcamp	49.389150	-1.099766	Wild	Young	2013-06-11	1	265	0	0	0			1014.46	2.47559	199.769	6.22761	13.736
Baie des Veys	Grandcamp	49.389150	-1.099766	Hatchery	Young	2013-06-11	1	322	0	0	0			1014.46	2.47559	199.769	6.22761	13.736
Baie des Veys	Grandcamp	49.389150	-1.099766	Wild	Adult	2013-06-25	1	226	4	0	0			1029.65	0	322.771	4.03855	14.463
Baie des Veys	Grandcamp	49.389150	-1.099766	Wild	Adult	2013-06-25	2	222	2	0	0			1029.65	0	322.771	4.03855	14.463
Baie des Veys	Grandcamp	49.389150	-1.099766	Wild	Adult	2013-06-25	3	217	3	0	0			1029.65	0	322.771	4.03855	14.463
Baie des Veys	Grandcamp	49.389150	-1.099766	Wild	Young	2013-06-25	1	256	1	0	0			1029.65	0	322.771	4.03855	14.463
Baie des Veys	Grandcamp	49.389150	-1.099766	Hatchery	Young	2013-06-25	1	309	0	0	0			1029.65	0	322.771	4.03855	14.463
Baie des Veys	Grandcamp	49.389150	-1.099766	Wild	Adult	2013-07-11	1	214	2	0	0			1022.99	0.127305	55.8773	8.88198	16.102
Baie des Veys	Grandcamp	49.389150	-1.099766	Wild	Adult	2013-07-11	2	195	7	0	0			1022.99	0.127305	55.8773	8.88198	16.102
Baie des Veys	Grandcamp	49.389150	-1.099766	Wild	Adult	2013-07-11	3	199	5	0	1			1022.99	0.127305	55.8773	8.88198	16.102
Baie des Veys	Grandcamp	49.389150	-1.099766	Wild	Young	2013-07-11	1	161	86	0	1			1022.99	0.127305	55.8773	8.88198	16.102
Baie des Veys	Grandcamp	49.389150	-1.099766	Hatchery	Young	2013-07-11	1	210	99	3200000	1			1022.99	0.127305	55.8773	8.88198	16.102
Baie des Veys	Grandcamp	49.389150	-1.099766	Wild	Adult	2013-07-22	1	195	6	0	0		33.21	1015.68	0	218.497	2.50871	19.363
Baie des Veys	Grandcamp	49.389150	-1.099766	Wild	Adult	2013-07-22	2	173	9	380000	0		33.21	1015.68	0	218.497	2.50871	19.363
Baie des Veys	Grandcamp	49.389150	-1.099766	Wild	Adult	2013-07-22	3	178	8	0	0		33.21	1015.68	0	218.497	2.50871	19.363
Baie des Veys	Grandcamp	49.389150	-1.099766	Wild	Young	2013-07-22	1	139	13	0	1		33.21	1015.68	0	218.497	2.50871	19.363
Baie des Veys	Grandcamp	49.389150	-1.099766	Hatchery	Young	2013-07-22	1	173	37	69000	1		33.21	1015.68	0	218.497	2.50871	19.363
Baie des Veys	Grandcamp	49.389150	-1.099766	Wild	Adult	2013-08-07	1	164	7	0	1			1012.44	21.108	36.9068	5.13464	18.862
Baie des Veys	Grandcamp	49.389150	-1.099766	Wild	Adult	2013-08-07	2	155	11	0	1			1012.44	21.108	36.9068	5.13464	18.862
Baie des Veys	Grandcamp	49.389150	-1.099766	Wild	Adult	2013-08-07	3	163	5	0	0			1012.44	21.108	36.9068	5.13464	18.862
Baie des Veys	Grandcamp	49.389150	-1.099766	Wild	Young	2013-08-07	1	133	6	0	0			1012.44	21.108	36.9068	5.13464	18.862
Baie des Veys	Grandcamp	49.389150	-1.099766	Hatchery	Young	2013-08-07	1	120	29	40000	0			1012.44	21.108	36.9068	5.13464	18.862
Baie des Veys	Grandcamp	49.389150	-1.099766	Wild	Adult	2013-08-19	1	149	5	7700	1			1021.52	4.70939	299.111	5.64678	19.894
Baie des Veys	Grandcamp	49.389150	-1.099766	Wild	Adult	2013-08-19	2	144	1	0	0			1021.52	4.70939	299.111	5.64678	19.894
Baie des Veys	Grandcamp	49.389150	-1.099766	Wild	Adult	2013-08-19	3	146	4	0	0			1021.52	4.70939	299.111	5.64678	19.894
Baie des Veys	Grandcamp	49.389150	-1.099766	Wild	Young	2013-08-19	1	115	0	0	0			1021.52	4.70939	299.111	5.64678	19.894
Baie des Veys	Grandcamp	49.389150	-1.099766	Hatchery	Young	2013-08-19	1	102	10	12000	1			1021.52	4.70939	299.111	5.64678	19.894
Baie des Veys	Grandcamp	49.389150	-1.099766	Wild	Adult	2013-09-05	1	128	8	0	0	730800	34	1012.35	0	249.109	3.72013	19.346
Baie des Veys	Grandcamp	49.389150	-1.099766	Wild	Adult	2013-09-05	2	130	1	0	0	730800	34	1012.35	0	249.109	3.72013	19.346
Baie des Veys	Grandcamp	49.389150	-1.099766	Wild	Adult	2013-09-05	3	132	1	0	0	730800	34	1012.35	0	249.109	3.72013	19.346
Baie des Veys	Grandcamp	49.389150	-1.099766	Wild	Young	2013-09-05	1	115	0	0	1	730800	34	1012.35	0	249.109	3.72013	19.346
Baie des Veys	Grandcamp	49.389150	-1.099766	Hatchery	Young	2013-09-05	1	90	1	0	0	730800	34	1012.35	0	249.109	3.72013	19.346
Baie des Veys	Grandcamp	49.389150	-1.099766	Wild	Adult	2013-09-23	1	102	5	0	0			1023.28	0.0576996	100.793	5.4541	18.116
Baie des Veys	Grandcamp	49.389150	-1.099766	Wild	Adult	2013-09-23	2	106	4	0	0			1023.28	0.0576996	100.793	5.4541	18.116
Baie des Veys	Grandcamp	49.389150	-1.099766	Wild	Adult	2013-09-23	3	99	2	0	0			1023.28	0.0576996	100.793	5.4541	18.116
Baie des Veys	Grandcamp	49.389150	-1.099766	Wild	Young	2013-09-23	1	101	0	0	1			1023.28	0.0576996	100.793	5.4541	18.116
Baie des Veys	Grandcamp	49.389150	-1.099766	Hatchery	Young	2013-09-23	1	72	7	3700	1			1023.28	0.0576996	100.793	5.4541	18.116
Baie des Veys	Grandcamp	49.389150	-1.099766	Wild	Adult	2013-10-04	1	85	2					1012.05	6.0319	228.372	8.64549	17.007
Baie des Veys	Grandcamp	49.389150	-1.099766	Wild	Adult	2013-10-04	2	92	0					1012.05	6.0319	228.372	8.64549	17.007
Baie des Veys	Grandcamp	49.389150	-1.099766	Wild	Adult	2013-10-04	3	86	1					1012.05	6.0319	228.372	8.64549	17.007
Baie des Veys	Grandcamp	49.389150	-1.099766	Wild	Young	2013-10-04	1	90	1					1012.05	6.0319	228.372	8.64549	17.007
Baie des Veys	Grandcamp	49.389150	-1.099766	Hatchery	Young	2013-10-04	1	63	0					1012.05	6.0319	228.372	8.64549	17.007
Baie des Veys	Grandcamp	49.389150	-1.099766	Wild	Adult	2013-11-05	1	73	2					999.5	15.9865	266.762	12.0872	13.582
Baie des Veys	Grandcamp	49.389150	-1.099766	Wild	Adult	2013-11-05	2	80	2					999.5	15.9865	266.762	12.0872	13.582
Baie des Veys	Grandcamp	49.389150	-1.099766	Wild	Adult	2013-11-05	3	71	7					999.5	15.9865	266.762	12.0872	13.582
Baie des Veys	Grandcamp	49.389150	-1.099766	Wild	Adult	2013-12-02	1	64	0					1031.87	0.404813	70.1606	7.58532	9.8827
Baie des Veys	Grandcamp	49.389150	-1.099766	Wild	Adult	2013-12-02	2	70	0					1031.87	0.404813	70.1606	7.58532	9.8827
Baie des Veys	Grandcamp	49.389150	-1.099766	Wild	Adult	2013-12-02	3	61	0					1031.87	0.404813	70.1606	7.58532	9.8827
Baie des Veys	Grandcamp	49.389150	-1.099766	Wild	Young	2013-12-02	1	88	2					1031.87	0.404813	70.1606	7.58532	9.8827
Baie des Veys	Grandcamp	49.389150	-1.099766	Hatchery	Young	2013-12-02	1	61	2					1031.87	0.404813	70.1606	7.58532	9.8827
Baie des Veys	Grandcamp	49.389150	-1.099766	Wild	Adult	2013-12-16	1	64	0					1020.55	3.40153	204.006	11.8569
Baie des Veys	Grandcamp	49.389150	-1.099766	Wild	Adult	2013-12-16	2	66	2					1020.55	3.40153	204.006	11.8569
Baie des Veys	Grandcamp	49.389150	-1.099766	Wild	Adult	2013-12-16	3	61	0					1020.55	3.40153	204.006	11.8569
Baie des Veys	Grandcamp	49.389150	-1.099766	Wild	Young	2013-12-16	1	84	1					1020.55	3.40153	204.006	11.8569
Baie des Veys	Grandcamp	49.389150	-1.099766	Hatchery	Young	2013-12-16	1	60	1					1020.55	3.40153	204.006	11.8569
Cotentin	Blainville	49.065783	-1.629949	Wild	Adult	2013-03-11	1	301	0					997.907	53.2219	59.1751	11.5577
Cotentin	Blainville	49.065783	-1.629949	Wild	Adult	2013-03-11	2	300	0					997.907	53.2219	59.1751	11.5577
Cotentin	Blainville	49.065783	-1.629949	Wild	Adult	2013-03-11	3	301	0					997.907	53.2219	59.1751	11.5577
Cotentin	Blainville	49.065783	-1.629949	Wild	Young	2013-03-11	1	393	0					997.907	53.2219	59.1751	11.5577
Cotentin	Blainville	49.065783	-1.629949	Hatchery	Young	2013-03-11	1	350	0					997.907	53.2219	59.1751	11.5577
Cotentin	Blainville	49.065783	-1.629949	Wild	Adult	2013-04-08	1	296	5					1002.54	7.46431	168.251	3.61371	7.2318
Cotentin	Blainville	49.065783	-1.629949	Wild	Adult	2013-04-08	2	295	4					1002.54	7.46431	168.251	3.61371	7.2318
Cotentin	Blainville	49.065783	-1.629949	Wild	Adult	2013-04-08	3	296	5					1002.54	7.46431	168.251	3.61371	7.2318
Cotentin	Blainville	49.065783	-1.629949	Wild	Young	2013-04-08	1	376	17					1002.54	7.46431	168.251	3.61371	7.2318
Cotentin	Blainville	49.065783	-1.629949	Hatchery	Young	2013-04-08	1	349	1					1002.54	7.46431	168.251	3.61371	7.2318
Cotentin	Blainville	49.065783	-1.629949	Wild	Adult	2013-04-24	1	274	10					1026.15	0	197.104	1.97776	11.374
Cotentin	Blainville	49.065783	-1.629949	Wild	Adult	2013-04-24	2	282	4					1026.15	0	197.104	1.97776	11.374
Cotentin	Blainville	49.065783	-1.629949	Wild	Adult	2013-04-24	3	286	5					1026.15	0	197.104	1.97776	11.374
Cotentin	Blainville	49.065783	-1.629949	Wild	Young	2013-04-24	1	350	26					1026.15	0	197.104	1.97776	11.374
Cotentin	Blainville	49.065783	-1.629949	Hatchery	Young	2013-04-24	1	349	0					1026.15	0	197.104	1.97776	11.374
Cotentin	Blainville	49.065783	-1.629949	Wild	Adult	2013-05-07	1	264	8	0	0			1015	0	131.319	3.58839	12.962
Cotentin	Blainville	49.065783	-1.629949	Wild	Adult	2013-05-07	2	272	9	0	1			1015	0	131.319	3.58839	12.962
Cotentin	Blainville	49.065783	-1.629949	Wild	Adult	2013-05-07	3	273	8	5700	1			1015	0	131.319	3.58839	12.962
Cotentin	Blainville	49.065783	-1.629949	Wild	Young	2013-05-07	1	346	4	0	0			1015	0	131.319	3.58839	12.962
Cotentin	Blainville	49.065783	-1.629949	Hatchery	Young	2013-05-07	1	349	0	0	0			1015	0	131.319	3.58839	12.962
Cotentin	Blainville	49.065783	-1.629949	Wild	Adult	2013-05-23	1	243	4					1016.6	1.89951	326.151	8.67143	13.072
Cotentin	Blainville	49.065783	-1.629949	Wild	Adult	2013-05-23	2	250	2					1016.6	1.89951	326.151	8.67143	13.072
Cotentin	Blainville	49.065783	-1.629949	Wild	Adult	2013-05-23	3	252	10					1016.6	1.89951	326.151	8.67143	13.072
Cotentin	Blainville	49.065783	-1.629949	Wild	Young	2013-05-23	1	334	3					1016.6	1.89951	326.151	8.67143	13.072
Cotentin	Blainville	49.065783	-1.629949	Hatchery	Young	2013-05-23	1	349	0					1016.6	1.89951	326.151	8.67143	13.072
Cotentin	Blainville	49.065783	-1.629949	Wild	Adult	2013-06-10	1	226	3	0	0		34.9	1014.31	0	87.8378	1.63315	14.826
Cotentin	Blainville	49.065783	-1.629949	Wild	Adult	2013-06-10	2	238	0	0	0		34.9	1014.31	0	87.8378	1.63315	14.826
Cotentin	Blainville	49.065783	-1.629949	Wild	Adult	2013-06-10	3	240	2	0	0		34.9	1014.31	0	87.8378	1.63315	14.826
Cotentin	Blainville	49.065783	-1.629949	Wild	Young	2013-06-10	1	332	2	0	0		34.9	1014.31	0	87.8378	1.63315	14.826
Cotentin	Blainville	49.065783	-1.629949	Hatchery	Young	2013-06-10	1	348	1	0	0		34.9	1014.31	0	87.8378	1.63315	14.826
Cotentin	Blainville	49.065783	-1.629949	Wild	Adult	2013-06-24	1	214	1	0	0			1025.42	1.85646	305.028	6.3822	16.06
Cotentin	Blainville	49.065783	-1.629949	Wild	Adult	2013-06-24	2	221	3	0	0			1025.42	1.85646	305.028	6.3822	16.06
Cotentin	Blainville	49.065783	-1.629949	Wild	Adult	2013-06-24	3	211	5	6000000	0			1025.42	1.85646	305.028	6.3822	16.06
Cotentin	Blainville	49.065783	-1.629949	Wild	Young	2013-06-24	1	265	57	600	0			1025.42	1.85646	305.028	6.3822	16.06
Cotentin	Blainville	49.065783	-1.629949	Hatchery	Young	2013-06-24	1	336	4	6000000	0			1025.42	1.85646	305.028	6.3822	16.06
Cotentin	Blainville	49.065783	-1.629949	Wild	Adult	2013-07-09	1	199	0	43000	0			1025.09	0	46.0491	7.01275	18.646
Cotentin	Blainville	49.065783	-1.629949	Wild	Adult	2013-07-09	2	207	0	59000	0			1025.09	0	46.0491	7.01275	18.646
Cotentin	Blainville	49.065783	-1.629949	Wild	Adult	2013-07-09	3	198	0	78000	1			1025.09	0	46.0491	7.01275	18.646
Cotentin	Blainville	49.065783	-1.629949	Wild	Young	2013-07-09	1	122	134	115000	0			1025.09	0	46.0491	7.01275	18.646
Cotentin	Blainville	49.065783	-1.629949	Hatchery	Young	2013-07-09	1	169	147	340000	0			1025.09	0	46.0491	7.01275	18.646
Cotentin	Blainville	49.065783	-1.629949	Wild	Adult	2013-07-22	1	181	2	0	0			1015.63	0.983641	190.194	1.82717	20.638
Cotentin	Blainville	49.065783	-1.629949	Wild	Adult	2013-07-22	2	192	3	0	0			1015.63	0.983641	190.194	1.82717	20.638
Cotentin	Blainville	49.065783	-1.629949	Wild	Adult	2013-07-22	3	184	2	25000	0			1015.63	0.983641	190.194	1.82717	20.638
Cotentin	Blainville	49.065783	-1.629949	Wild	Young	2013-07-22	1	105	7	0	0			1015.63	0.983641	190.194	1.82717	20.638
Cotentin	Blainville	49.065783	-1.629949	Hatchery	Young	2013-07-22	1	142	14	26000	0			1015.63	0.983641	190.194	1.82717	20.638
Cotentin	Blainville	49.065783	-1.629949	Wild	Adult	2013-08-07	1	167	1	600	0			1012.54	21.6914	24.4379	3.78454	20.543
Cotentin	Blainville	49.065783	-1.629949	Wild	Adult	2013-08-07	2	179	0	15000	0			1012.54	21.6914	24.4379	3.78454	20.543
Cotentin	Blainville	49.065783	-1.629949	Wild	Adult	2013-08-07	3	170	1	0	0			1012.54	21.6914	24.4379	3.78454	20.543
Cotentin	Blainville	49.065783	-1.629949	Wild	Young	2013-08-07	1	103	2	600	0			1012.54	21.6914	24.4379	3.78454	20.543
Cotentin	Blainville	49.065783	-1.629949	Hatchery	Young	2013-08-07	1	88	5	7200	0			1012.54	21.6914	24.4379	3.78454	20.543
Cotentin	Blainville	49.065783	-1.629949	Wild	Adult	2013-08-20	1	157	0	600	0			1028.5	0	227.098	2.34057	20.245
Cotentin	Blainville	49.065783	-1.629949	Wild	Adult	2013-08-20	2	168	0	7600	0			1028.5	0	227.098	2.34057	20.245
Cotentin	Blainville	49.065783	-1.629949	Wild	Adult	2013-08-20	3	157	0	1020	0			1028.5	0	227.098	2.34057	20.245
Cotentin	Blainville	49.065783	-1.629949	Wild	Young	2013-08-20	1	77	2	600	0			1028.5	0	227.098	2.34057	20.245
Cotentin	Blainville	49.065783	-1.629949	Hatchery	Young	2013-08-20	1	87	1	11000	0			1028.5	0	227.098	2.34057	20.245
Cotentin	Blainville	49.065783	-1.629949	Wild	Adult	2013-09-05	1	144	0	600	0			1012.6	0	261.605	2.98975	20.234
Cotentin	Blainville	49.065783	-1.629949	Wild	Adult	2013-09-05	2	155	0	750	0			1012.6	0	261.605	2.98975	20.234
Cotentin	Blainville	49.065783	-1.629949	Wild	Adult	2013-09-05	3	144	0	740	0			1012.6	0	261.605	2.98975	20.234
Cotentin	Blainville	49.065783	-1.629949	Wild	Young	2013-09-05	1	67	1	600	0			1012.6	0	261.605	2.98975	20.234
Cotentin	Blainville	49.065783	-1.629949	Hatchery	Young	2013-09-05	1	76	0	600	0			1012.6	0	261.605	2.98975	20.234
Cotentin	Blainville	49.065783	-1.629949	Wild	Adult	2013-09-18	1	131	0	0	0			1007	8.4965	296.209	9.13358	16.812
Cotentin	Blainville	49.065783	-1.629949	Wild	Adult	2013-09-18	2	142	1	0	0			1007	8.4965	296.209	9.13358	16.812
Cotentin	Blainville	49.065783	-1.629949	Wild	Adult	2013-09-18	3	131	0	0	0			1007	8.4965	296.209	9.13358	16.812
Cotentin	Blainville	49.065783	-1.629949	Wild	Young	2013-09-18	1	58	0	0	0			1007	8.4965	296.209	9.13358	16.812
Cotentin	Blainville	49.065783	-1.629949	Hatchery	Young	2013-09-18	1	68	0	0	0			1007	8.4965	296.209	9.13358	16.812
Cotentin	Blainville	49.065783	-1.629949	Wild	Adult	2013-10-08	1	118	0					1027.1	0.297657	306.838	2.78661	18.252
Cotentin	Blainville	49.065783	-1.629949	Wild	Adult	2013-10-08	2	128	1					1027.1	0.297657	306.838	2.78661	18.252
Cotentin	Blainville	49.065783	-1.629949	Wild	Adult	2013-10-08	3	118	0					1027.1	0.297657	306.838	2.78661	18.252
Cotentin	Blainville	49.065783	-1.629949	Wild	Young	2013-10-08	1	57	1					1027.1	0.297657	306.838	2.78661	18.252
Cotentin	Blainville	49.065783	-1.629949	Hatchery	Young	2013-10-08	1	66	2					1027.1	0.297657	306.838	2.78661	18.252
Cotentin	Blainville	49.065783	-1.629949	Wild	Adult	2013-11-05	1	108	0					1000.32	16.438	266.955	9.50493	13.296
Cotentin	Blainville	49.065783	-1.629949	Wild	Adult	2013-11-05	2	118	0					1000.32	16.438	266.955	9.50493	13.296
Cotentin	Blainville	49.065783	-1.629949	Wild	Adult	2013-11-05	3	107	1					1000.32	16.438	266.955	9.50493	13.296
Cotentin	Blainville	49.065783	-1.629949	Wild	Young	2013-11-05	1	55	1					1000.32	16.438	266.955	9.50493	13.296
Cotentin	Blainville	49.065783	-1.629949	Hatchery	Young	2013-11-05	1	65	1					1000.32	16.438	266.955	9.50493	13.296
Cotentin	Blainville	49.065783	-1.629949	Wild	Adult	2013-12-03	1	98	0					1029.61	0	185.223	2.21392	8.8494
Cotentin	Blainville	49.065783	-1.629949	Wild	Adult	2013-12-03	2	108	0					1029.61	0	185.223	2.21392	8.8494
Cotentin	Blainville	49.065783	-1.629949	Wild	Adult	2013-12-03	3	97	0					1029.61	0	185.223	2.21392	8.8494
Cotentin	Blainville	49.065783	-1.629949	Wild	Young	2013-12-03	1	54	1					1029.61	0	185.223	2.21392	8.8494
Cotentin	Blainville	49.065783	-1.629949	Hatchery	Young	2013-12-03	1	63	1					1029.61	0	185.223	2.21392	8.8494
Cotentin	Blainville	49.065783	-1.629949	Wild	Adult	2013-12-16	1	88	0					1020.53	0	200.135	9.63659	8.9315
Cotentin	Blainville	49.065783	-1.629949	Wild	Adult	2013-12-16	2	106	0					1020.53	0	200.135	9.63659	8.9315
Cotentin	Blainville	49.065783	-1.629949	Wild	Adult	2013-12-16	3	84	1					1020.53	0	200.135	9.63659	8.9315
Cotentin	Blainville	49.065783	-1.629949	Wild	Young	2013-12-16	1	44	1					1020.53	0	200.135	9.63659	8.9315
Cotentin	Blainville	49.065783	-1.629949	Hatchery	Young	2013-12-16	1	63	0					1020.53	0	200.135	9.63659	8.9315
Bay of Morlaix	Morlaix	48.662344	-3.895002	Wild	Adult	2013-03-11	1	300	0					995.375	56.5722	65.047	8.37841	8.7734
Bay of Morlaix	Morlaix	48.662344	-3.895002	Wild	Adult	2013-03-11	2	300	0					995.375	56.5722	65.047	8.37841	8.7734
Bay of Morlaix	Morlaix	48.662344	-3.895002	Wild	Adult	2013-03-11	3	300	0					995.375	56.5722	65.047	8.37841	8.7734
Bay of Morlaix	Morlaix	48.662344	-3.895002	Wild	Young	2013-03-11	1	330	0					995.375	56.5722	65.047	8.37841	8.7734
Bay of Morlaix	Morlaix	48.662344	-3.895002	Hatchery	Young	2013-03-11	1	350	0					995.375	56.5722	65.047	8.37841	8.7734
Bay of Morlaix	Morlaix	48.662344	-3.895002	Wild	Adult	2013-03-30	1	298	2					1006.72	5.67471	59.2074	5.74219	8.0999
Bay of Morlaix	Morlaix	48.662344	-3.895002	Wild	Adult	2013-03-30	2	296	4					1006.72	5.67471	59.2074	5.74219	8.0999
Bay of Morlaix	Morlaix	48.662344	-3.895002	Wild	Adult	2013-03-30	3	295	5					1006.72	5.67471	59.2074	5.74219	8.0999
Bay of Morlaix	Morlaix	48.662344	-3.895002	Wild	Adult	2013-04-12	1	288	1					1003.22	7.79677	243.206	8.61269	9.4053
Bay of Morlaix	Morlaix	48.662344	-3.895002	Wild	Adult	2013-04-12	2	285	2					1003.22	7.79677	243.206	8.61269	9.4053
Bay of Morlaix	Morlaix	48.662344	-3.895002	Wild	Adult	2013-04-12	3	282	2					1003.22	7.79677	243.206	8.61269	9.4053
Bay of Morlaix	Morlaix	48.662344	-3.895002	Wild	Young	2013-04-12	1	320	10					1003.22	7.79677	243.206	8.61269	9.4053
Bay of Morlaix	Morlaix	48.662344	-3.895002	Hatchery	Young	2013-04-12	1	348	2					1003.22	7.79677	243.206	8.61269	9.4053
Bay of Morlaix	Morlaix	48.662344	-3.895002	Wild	Adult	2013-04-25	1	277	0					1021.74	0	200.023	2.93484	11.378
Bay of Morlaix	Morlaix	48.662344	-3.895002	Wild	Adult	2013-04-25	2	273	1					1021.74	0	200.023	2.93484	11.378
Bay of Morlaix	Morlaix	48.662344	-3.895002	Wild	Adult	2013-04-25	3	269	3					1021.74	0	200.023	2.93484	11.378
Bay of Morlaix	Morlaix	48.662344	-3.895002	Wild	Young	2013-04-25	1	310	10					1021.74	0	200.023	2.93484	11.378
Bay of Morlaix	Morlaix	48.662344	-3.895002	Hatchery	Young	2013-04-25	1	339	1					1021.74	0	200.023	2.93484	11.378
Bay of Morlaix	Morlaix	48.662344	-3.895002	Wild	Adult	2013-05-07	1	267	0	7200	0			1014.77	1.38937	155.368	3.46177	12.985
Bay of Morlaix	Morlaix	48.662344	-3.895002	Wild	Adult	2013-05-07	2	263	2	0	0			1014.77	1.38937	155.368	3.46177	12.985
Bay of Morlaix	Morlaix	48.662344	-3.895002	Wild	Adult	2013-05-07	3	269	0	600	0			1014.77	1.38937	155.368	3.46177	12.985
Bay of Morlaix	Morlaix	48.662344	-3.895002	Wild	Young	2013-05-07	1	300	2	0	0			1014.77	1.38937	155.368	3.46177	12.985
Bay of Morlaix	Morlaix	48.662344	-3.895002	Hatchery	Young	2013-05-07	1	339	0					1014.77	1.38937	155.368	3.46177	12.985
Bay of Morlaix	Morlaix	48.662344	-3.895002	Wild	Adult	2013-05-29	1	251	1	0	0			1005.18	8.70806	250.809	3.14986	12.52
Bay of Morlaix	Morlaix	48.662344	-3.895002	Wild	Adult	2013-05-29	2	247	1	0	0			1005.18	8.70806	250.809	3.14986	12.52
Bay of Morlaix	Morlaix	48.662344	-3.895002	Wild	Adult	2013-05-29	3	252	1	0	0			1005.18	8.70806	250.809	3.14986	12.52
Bay of Morlaix	Morlaix	48.662344	-3.895002	Wild	Young	2013-05-29	1	285	1	0	0			1005.18	8.70806	250.809	3.14986	12.52
Bay of Morlaix	Morlaix	48.662344	-3.895002	Hatchery	Young	2013-05-29	1	339	0	0	0			1005.18	8.70806	250.809	3.14986	12.52
Bay of Morlaix	Morlaix	48.662344	-3.895002	Wild	Adult	2013-06-12	1	237	0	0	0			1015.66	2.35469	216.657	8.07295	14.368
Bay of Morlaix	Morlaix	48.662344	-3.895002	Wild	Adult	2013-06-12	2	234	0	0	0			1015.66	2.35469	216.657	8.07295	14.368
Bay of Morlaix	Morlaix	48.662344	-3.895002	Wild	Adult	2013-06-12	3	224	1	0	0			1015.66	2.35469	216.657	8.07295	14.368
Bay of Morlaix	Morlaix	48.662344	-3.895002	Wild	Young	2013-06-12	1	265	4					1015.66	2.35469	216.657	8.07295	14.368
Bay of Morlaix	Morlaix	48.662344	-3.895002	Hatchery	Young	2013-06-12	1	329	1	0	0			1015.66	2.35469	216.657	8.07295	14.368
Bay of Morlaix	Morlaix	48.662344	-3.895002	Wild	Adult	2013-06-27	1	224	0	0	0			1029.14	0	327.661	4.39419	14.734
Bay of Morlaix	Morlaix	48.662344	-3.895002	Wild	Adult	2013-06-27	2	220	1	0	0			1029.14	0	327.661	4.39419	14.734
Bay of Morlaix	Morlaix	48.662344	-3.895002	Wild	Adult	2013-06-27	3	210	1	0	0			1029.14	0	327.661	4.39419	14.734
Bay of Morlaix	Morlaix	48.662344	-3.895002	Wild	Young	2013-06-27	1	257	5	6000000	0			1029.14	0	327.661	4.39419	14.734
Bay of Morlaix	Morlaix	48.662344	-3.895002	Hatchery	Young	2013-06-27	1	323	3	900000	0			1029.14	0	327.661	4.39419	14.734
Bay of Morlaix	Morlaix	48.662344	-3.895002	Wild	Adult	2013-07-11	1	212	0	0	0			1021.55	0	49.8351	6.61725	16.87
Bay of Morlaix	Morlaix	48.662344	-3.895002	Wild	Adult	2013-07-11	2	206	1	0	0			1021.55	0	49.8351	6.61725	16.87
Bay of Morlaix	Morlaix	48.662344	-3.895002	Wild	Adult	2013-07-11	3	174	6	0	0			1021.55	0	49.8351	6.61725	16.87
Bay of Morlaix	Morlaix	48.662344	-3.895002	Wild	Young	2013-07-11	1	165	84	0	0			1021.55	0	49.8351	6.61725	16.87
Bay of Morlaix	Morlaix	48.662344	-3.895002	Hatchery	Young	2013-07-11	1	237	78					1021.55	0	49.8351	6.61725	16.87
Bay of Morlaix	Morlaix	48.662344	-3.895002	Wild	Adult	2013-07-24	1	198	1	0	0			1015.81	0.978146	247.356	1.71375	16.329
Bay of Morlaix	Morlaix	48.662344	-3.895002	Wild	Adult	2013-07-24	2	192	1	0	0			1015.81	0.978146	247.356	1.71375	16.329
Bay of Morlaix	Morlaix	48.662344	-3.895002	Wild	Adult	2013-07-24	3	160	1	0	0			1015.81	0.978146	247.356	1.71375	16.329
Bay of Morlaix	Morlaix	48.662344	-3.895002	Wild	Young	2013-07-24	1	154	8	3000	0			1015.81	0.978146	247.356	1.71375	16.329
Bay of Morlaix	Morlaix	48.662344	-3.895002	Hatchery	Young	2013-07-24	1	197	36	510000	0			1015.81	0.978146	247.356	1.71375	16.329
Bay of Morlaix	Morlaix	48.662344	-3.895002	Wild	Adult	2013-08-09	1	185	0	0	0			1023.04	2.02132	281.577	4.96454	17.026
Bay of Morlaix	Morlaix	48.662344	-3.895002	Wild	Adult	2013-08-09	2	179	0	0	0			1023.04	2.02132	281.577	4.96454	17.026
Bay of Morlaix	Morlaix	48.662344	-3.895002	Wild	Adult	2013-08-09	3	160	0	0	0			1023.04	2.02132	281.577	4.96454	17.026
Bay of Morlaix	Morlaix	48.662344	-3.895002	Wild	Young	2013-08-09	1	146	5	0	0			1023.04	2.02132	281.577	4.96454	17.026
Bay of Morlaix	Morlaix	48.662344	-3.895002	Hatchery	Young	2013-08-09	1	165	29	3600	0			1023.04	2.02132	281.577	4.96454	17.026
Bay of Morlaix	Morlaix	48.662344	-3.895002	Wild	Adult	2013-08-23	1	171	3	0	0			1013.36	0	202.61	2.95314	17.419
Bay of Morlaix	Morlaix	48.662344	-3.895002	Wild	Adult	2013-08-23	2	154	1	0	0			1013.36	0	202.61	2.95314	17.419
Bay of Morlaix	Morlaix	48.662344	-3.895002	Wild	Adult	2013-08-23	3	159	1	0	0			1013.36	0	202.61	2.95314	17.419
Bay of Morlaix	Morlaix	48.662344	-3.895002	Wild	Young	2013-08-23	1	135	8	600	0			1013.36	0	202.61	2.95314	17.419
Bay of Morlaix	Morlaix	48.662344	-3.895002	Hatchery	Young	2013-08-23	1	157	4	4300	0			1013.36	0	202.61	2.95314	17.419
Bay of Morlaix	Morlaix	48.662344	-3.895002	Wild	Adult	2013-09-06	1	156	2	0	0			1011.62	1.7951	274.949	4.13954	17.533
Bay of Morlaix	Morlaix	48.662344	-3.895002	Wild	Adult	2013-09-06	2	141	0	0	0			1011.62	1.7951	274.949	4.13954	17.533
Bay of Morlaix	Morlaix	48.662344	-3.895002	Wild	Adult	2013-09-06	3	150	1	0	0			1011.62	1.7951	274.949	4.13954	17.533
Bay of Morlaix	Morlaix	48.662344	-3.895002	Wild	Young	2013-09-06	1	125	7	0	0			1011.62	1.7951	274.949	4.13954	17.533
Bay of Morlaix	Morlaix	48.662344	-3.895002	Hatchery	Young	2013-09-06	1	154	0	600000	0			1011.62	1.7951	274.949	4.13954	17.533
Bay of Morlaix	Morlaix	48.662344	-3.895002	Wild	Adult	2013-09-20	1	142	1	0	0			1020.12	1.52858	305.543	3.06582	16.074
Bay of Morlaix	Morlaix	48.662344	-3.895002	Wild	Adult	2013-09-20	2	128	0	0	0			1020.12	1.52858	305.543	3.06582	16.074
Bay of Morlaix	Morlaix	48.662344	-3.895002	Wild	Adult	2013-09-20	3	137	0	0	0			1020.12	1.52858	305.543	3.06582	16.074
Bay of Morlaix	Morlaix	48.662344	-3.895002	Wild	Young	2013-09-20	1	121	1	0	0			1020.12	1.52858	305.543	3.06582	16.074
Bay of Morlaix	Morlaix	48.662344	-3.895002	Hatchery	Young	2013-09-20	1	128	23	0	0			1020.12	1.52858	305.543	3.06582	16.074
Bay of Morlaix	Morlaix	48.662344	-3.895002	Wild	Adult	2013-10-08	1	128	1					1027.25	0	336.651	2.36484	16.34
Bay of Morlaix	Morlaix	48.662344	-3.895002	Wild	Adult	2013-10-08	2	115	0					1027.25	0	336.651	2.36484	16.34
Bay of Morlaix	Morlaix	48.662344	-3.895002	Wild	Adult	2013-10-08	3	124	0					1027.25	0	336.651	2.36484	16.34
Bay of Morlaix	Morlaix	48.662344	-3.895002	Wild	Young	2013-10-08	1	117	1					1027.25	0	336.651	2.36484	16.34
Bay of Morlaix	Morlaix	48.662344	-3.895002	Hatchery	Young	2013-10-08	1	123	2					1027.25	0	336.651	2.36484	16.34
Bay of Morlaix	Morlaix	48.662344	-3.895002	Wild	Adult	2013-11-04	1	118	0					995.761	14.4643	280.174	7.75415	13.567
Bay of Morlaix	Morlaix	48.662344	-3.895002	Wild	Adult	2013-11-04	2	105	0					995.761	14.4643	280.174	7.75415	13.567
Bay of Morlaix	Morlaix	48.662344	-3.895002	Wild	Adult	2013-11-04	3	112	1					995.761	14.4643	280.174	7.75415	13.567
Bay of Morlaix	Morlaix	48.662344	-3.895002	Wild	Young	2013-11-04	1	114	3					995.761	14.4643	280.174	7.75415	13.567
Bay of Morlaix	Morlaix	48.662344	-3.895002	Hatchery	Young	2013-11-04	1	119	4					995.761	14.4643	280.174	7.75415	13.567
Bay of Morlaix	Morlaix	48.662344	-3.895002	Wild	Adult	2013-12-06	1	108	0					1031.16	1.10179	318.571	4.69206	11.236
Bay of Morlaix	Morlaix	48.662344	-3.895002	Wild	Adult	2013-12-06	2	95	0					1031.16	1.10179	318.571	4.69206	11.236
Bay of Morlaix	Morlaix	48.662344	-3.895002	Wild	Adult	2013-12-06	3	99	3					1031.16	1.10179	318.571	4.69206	11.236
Bay of Morlaix	Morlaix	48.662344	-3.895002	Wild	Young	2013-12-06	1	112	2					1031.16	1.10179	318.571	4.69206	11.236
Bay of Morlaix	Morlaix	48.662344	-3.895002	Hatchery	Young	2013-12-06	1	118	1					1031.16	1.10179	318.571	4.69206	11.236
Bay of Morlaix	Morlaix	48.662344	-3.895002	Wild	Adult	2013-12-16	1	96	8					1021.42	0.485409	196.469	8.40577	11.274
Bay of Morlaix	Morlaix	48.662344	-3.895002	Wild	Adult	2013-12-16	2	95	0					1021.42	0.485409	196.469	8.40577	11.274
Bay of Morlaix	Morlaix	48.662344	-3.895002	Wild	Adult	2013-12-16	3	80	12					1021.42	0.485409	196.469	8.40577	11.274
Bay of Morlaix	Morlaix	48.662344	-3.895002	Wild	Young	2013-12-16	1	111	1					1021.42	0.485409	196.469	8.40577	11.274
Bay of Morlaix	Morlaix	48.662344	-3.895002	Hatchery	Young	2013-12-16	1	114	4					1021.42	0.485409	196.469	8.40577	11.274
Mt St. Michel	Cancale	48.660979	-1.841352	Wild	Adult	2013-03-11	1	300	0					995.375	56.5722	65.047	8.37841	7.0653
Mt St. Michel	Cancale	48.660979	-1.841352	Wild	Adult	2013-03-11	2	300	0					995.375	56.5722	65.047	8.37841	7.0653
Mt St. Michel	Cancale	48.660979	-1.841352	Wild	Adult	2013-03-11	3	300	0					995.375	56.5722	65.047	8.37841	7.0653
Mt St. Michel	Cancale	48.660979	-1.841352	Wild	Young	2013-03-11	1	350	0					995.375	56.5722	65.047	8.37841	7.0653
Mt St. Michel	Cancale	48.660979	-1.841352	Hatchery	Young	2013-03-11	1	448	0					995.375	56.5722	65.047	8.37841	7.0653
Mt St. Michel	Cancale	48.660979	-1.841352	Wild	Adult	2013-04-09	1	286	0					995.752	29.3444	232.357	8.30828	7.2573
Mt St. Michel	Cancale	48.660979	-1.841352	Wild	Adult	2013-04-09	2	284	2					995.752	29.3444	232.357	8.30828	7.2573
Mt St. Michel	Cancale	48.660979	-1.841352	Wild	Adult	2013-04-09	3	286	2					995.752	29.3444	232.357	8.30828	7.2573
Mt St. Michel	Cancale	48.660979	-1.841352	Wild	Young	2013-04-09	1	331	15					995.752	29.3444	232.357	8.30828	7.2573
Mt St. Michel	Cancale	48.660979	-1.841352	Wild	Adult	2013-04-24	1	274	2					1025.98	0	186.738	1.57359	10.439
Mt St. Michel	Cancale	48.660979	-1.841352	Wild	Adult	2013-04-24	2	270	2					1025.98	0	186.738	1.57359	10.439
Mt St. Michel	Cancale	48.660979	-1.841352	Wild	Adult	2013-04-24	3	274	1					1025.98	0	186.738	1.57359	10.439
Mt St. Michel	Cancale	48.660979	-1.841352	Wild	Young	2013-04-24	1	325	6	0	0			1025.98	0	186.738	1.57359	10.439
Mt St. Michel	Cancale	48.660979	-1.841352	Hatchery	Young	2013-04-24	1	448	0	0	0			1025.98	0	186.738	1.57359	10.439
Mt St. Michel	Cancale	48.660979	-1.841352	Wild	Adult	2013-05-27	1	262	2	0	0			1010.41	0	163.374	3.76784	12.966
Mt St. Michel	Cancale	48.660979	-1.841352	Wild	Adult	2013-05-27	2	258	2	0	0			1010.41	0	163.374	3.76784	12.966
Mt St. Michel	Cancale	48.660979	-1.841352	Wild	Adult	2013-05-27	3	259	5	0	0			1010.41	0	163.374	3.76784	12.966
Mt St. Michel	Cancale	48.660979	-1.841352	Wild	Young	2013-05-27	1	324	1	0	0			1010.41	0	163.374	3.76784	12.966
Mt St. Michel	Cancale	48.660979	-1.841352	Hatchery	Young	2013-05-27	1	438	0	0	0			1010.41	0	163.374	3.76784	12.966
Mt St. Michel	Cancale	48.660979	-1.841352	Wild	Adult	2013-06-24	1	247	2	0	0			1026.04	1.44524	310.772	5.58729	15.664
Mt St. Michel	Cancale	48.660979	-1.841352	Wild	Adult	2013-06-24	2	245	0	0	0			1026.04	1.44524	310.772	5.58729	15.664
Mt St. Michel	Cancale	48.660979	-1.841352	Wild	Adult	2013-06-24	3	246	0	0	0			1026.04	1.44524	310.772	5.58729	15.664
Mt St. Michel	Cancale	48.660979	-1.841352	Wild	Young	2013-06-24	1	181	125	31000	0			1026.04	1.44524	310.772	5.58729	15.664
Mt St. Michel	Cancale	48.660979	-1.841352	Hatchery	Young	2013-06-24	1	405	33	1500	0			1026.04	1.44524	310.772	5.58729	15.664
Mt St. Michel	Cancale	48.660979	-1.841352	Wild	Adult	2013-07-10	1	232	2	3300	0			1021.33	0	43.7316	6.44525	18.759
Mt St. Michel	Cancale	48.660979	-1.841352	Wild	Adult	2013-07-10	2	229	3	600	0			1021.33	0	43.7316	6.44525	18.759
Mt St. Michel	Cancale	48.660979	-1.841352	Wild	Adult	2013-07-10	3	231	2	600	0			1021.33	0	43.7316	6.44525	18.759
Mt St. Michel	Cancale	48.660979	-1.841352	Wild	Young	2013-07-10	1	156	16	6200	0			1021.33	0	43.7316	6.44525	18.759
Mt St. Michel	Cancale	48.660979	-1.841352	Hatchery	Young	2013-07-10	1	386	10	0	0			1021.33	0	43.7316	6.44525	18.759
Mt St. Michel	Cancale	48.660979	-1.841352	Wild	Adult	2013-07-23	1	217	1	0	0			1014.54	5.12153	305.457	2.13405	20.544
Mt St. Michel	Cancale	48.660979	-1.841352	Wild	Adult	2013-07-23	2	216	1	2800	0			1014.54	5.12153	305.457	2.13405	20.544
Mt St. Michel	Cancale	48.660979	-1.841352	Wild	Adult	2013-07-23	3	220	0	0	0			1014.54	5.12153	305.457	2.13405	20.544
Mt St. Michel	Cancale	48.660979	-1.841352	Wild	Young	2013-07-23	1	153	3	0	0			1014.54	5.12153	305.457	2.13405	20.544
Mt St. Michel	Cancale	48.660979	-1.841352	Hatchery	Young	2013-07-23	1	304	59	1300	0			1014.54	5.12153	305.457	2.13405	20.544
Mt St. Michel	Cancale	48.660979	-1.841352	Wild	Adult	2013-08-07	1	204	1	0	0			1012.38	15.2446	100.03	3.14258	20.174
Mt St. Michel	Cancale	48.660979	-1.841352	Wild	Adult	2013-08-07	2	202	0	0	0			1012.38	15.2446	100.03	3.14258	20.174
Mt St. Michel	Cancale	48.660979	-1.841352	Wild	Adult	2013-08-07	3	207	0	0	0			1012.38	15.2446	100.03	3.14258	20.174
Mt St. Michel	Cancale	48.660979	-1.841352	Wild	Young	2013-08-07	1	136	5	0	0			1012.38	15.2446	100.03	3.14258	20.174
Mt St. Michel	Cancale	48.660979	-1.841352	Hatchery	Young	2013-08-07	1	260	43	12000	0			1012.38	15.2446	100.03	3.14258	20.174
Mt St. Michel	Cancale	48.660979	-1.841352	Wild	Adult	2013-08-20	1	191	0	0	0			1028.38	0	69.9466	2.4431	20.563
Mt St. Michel	Cancale	48.660979	-1.841352	Wild	Adult	2013-08-20	2	189	0	0	0			1028.38	0	69.9466	2.4431	20.563
Mt St. Michel	Cancale	48.660979	-1.841352	Wild	Adult	2013-08-20	3	196	0	0	0			1028.38	0	69.9466	2.4431	20.563
Mt St. Michel	Cancale	48.660979	-1.841352	Wild	Young	2013-08-20	1	127	9	0	0			1028.38	0	69.9466	2.4431	20.563
Mt St. Michel	Cancale	48.660979	-1.841352	Hatchery	Young	2013-08-20	1	230	1	150000	0			1028.38	0	69.9466	2.4431	20.563
Mt St. Michel	Cancale	48.660979	-1.841352	Wild	Adult	2013-09-05	1	180	0	600	0			1012.78	0.0943343	289.908	2.66328	20.417
Mt St. Michel	Cancale	48.660979	-1.841352	Wild	Adult	2013-09-05	2	177	0	0	0			1012.78	0.0943343	289.908	2.66328	20.417
Mt St. Michel	Cancale	48.660979	-1.841352	Wild	Adult	2013-09-05	3	181	2	0	0			1012.78	0.0943343	289.908	2.66328	20.417
Mt St. Michel	Cancale	48.660979	-1.841352	Wild	Young	2013-09-05	1	116	2	0	0			1012.78	0.0943343	289.908	2.66328	20.417
Mt St. Michel	Cancale	48.660979	-1.841352	Hatchery	Young	2013-09-05	1	199	22	9200	0			1012.78	0.0943343	289.908	2.66328	20.417
Mt St. Michel	Cancale	48.660979	-1.841352	Wild	Adult	2013-09-18	1	167	0	600	0			1008.05	7.0018	295.75	8.12222	17.418
Mt St. Michel	Cancale	48.660979	-1.841352	Wild	Adult	2013-09-18	2	164	0	0	0			1008.05	7.0018	295.75	8.12222	17.418
Mt St. Michel	Cancale	48.660979	-1.841352	Wild	Adult	2013-09-18	3	168	0	0	0			1008.05	7.0018	295.75	8.12222	17.418
Mt St. Michel	Cancale	48.660979	-1.841352	Wild	Young	2013-09-18	1	107	0	0	0			1008.05	7.0018	295.75	8.12222	17.418
Mt St. Michel	Cancale	48.660979	-1.841352	Hatchery	Young	2013-09-18	1	186	3	600	0			1008.05	7.0018	295.75	8.12222	17.418
Mt St. Michel	Cancale	48.660979	-1.841352	Wild	Adult	2013-10-07	1	154	0					1026.46	0	177.45	1.14872	18.295
Mt St. Michel	Cancale	48.660979	-1.841352	Wild	Adult	2013-10-07	2	151	0					1026.46	0	177.45	1.14872	18.295
Mt St. Michel	Cancale	48.660979	-1.841352	Wild	Adult	2013-10-07	3	155	0					1026.46	0	177.45	1.14872	18.295
Mt St. Michel	Cancale	48.660979	-1.841352	Wild	Young	2013-10-07	1	98	0					1026.46	0	177.45	1.14872	18.295
Mt St. Michel	Cancale	48.660979	-1.841352	Hatchery	Young	2013-10-07	1	165	12					1026.46	0	177.45	1.14872	18.295
Mt St. Michel	Cancale	48.660979	-1.841352	Wild	Adult	2013-11-04	1	134	0					995.761	14.4643	280.174	7.75415	14.07
Mt St. Michel	Cancale	48.660979	-1.841352	Wild	Adult	2013-11-04	2	131	0					995.761	14.4643	280.174	7.75415	14.07
Mt St. Michel	Cancale	48.660979	-1.841352	Wild	Adult	2013-11-04	3	135	0					995.761	14.4643	280.174	7.75415	14.07
Mt St. Michel	Cancale	48.660979	-1.841352	Wild	Young	2013-11-04	1	94	4					995.761	14.4643	280.174	7.75415	14.07
Mt St. Michel	Cancale	48.660979	-1.841352	Hatchery	Young	2013-11-04	1	154	4					995.761	14.4643	280.174	7.75415	14.07
Mt St. Michel	Cancale	48.660979	-1.841352	Wild	Adult	2013-12-04	1	134	0					1031.23	0	280.328	2.54559	9.1345
Mt St. Michel	Cancale	48.660979	-1.841352	Wild	Adult	2013-12-04	2	131	0					1031.23	0	280.328	2.54559	9.1345
Mt St. Michel	Cancale	48.660979	-1.841352	Wild	Adult	2013-12-04	3	135	0					1031.23	0	280.328	2.54559	9.1345
Mt St. Michel	Cancale	48.660979	-1.841352	Wild	Young	2013-12-04	1	94	0					1031.23	0	280.328	2.54559	9.1345
Mt St. Michel	Cancale	48.660979	-1.841352	Hatchery	Young	2013-12-04	1	149	5					1031.23	0	280.328	2.54559	9.1345
Mt St. Michel	Cancale	48.660979	-1.841352	Wild	Adult	2013-12-16	1	114	0					1021.42	0.485409	196.469	8.40577	8.6113
Mt St. Michel	Cancale	48.660979	-1.841352	Wild	Adult	2013-12-16	2	111	0					1021.42	0.485409	196.469	8.40577	8.6113
Mt St. Michel	Cancale	48.660979	-1.841352	Wild	Adult	2013-12-16	3	115	0					1021.42	0.485409	196.469	8.40577	8.6113
Mt St. Michel	Cancale	48.660979	-1.841352	Wild	Young	2013-12-16	1	94	0					1021.42	0.485409	196.469	8.40577	8.6113
Mt St. Michel	Cancale	48.660979	-1.841352	Hatchery	Young	2013-12-16	1	145	0					1021.42	0.485409	196.469	8.40577	8.6113
Bay of Brest	Daoulas	48.334997	-4.319389	Wild	Adult	2013-03-11	1	300	0					995.006	34.5923	52.5803	10.4597	8.9257
Bay of Brest	Daoulas	48.334997	-4.319389	Wild	Adult	2013-03-11	2	300	0					995.006	34.5923	52.5803	10.4597	8.9257
Bay of Brest	Daoulas	48.334997	-4.319389	Wild	Adult	2013-03-11	3	300	0					995.006	34.5923	52.5803	10.4597	8.9257
Bay of Brest	Daoulas	48.334997	-4.319389	Wild	Young	2013-03-11	1	350	0					995.006	34.5923	52.5803	10.4597	8.9257
Bay of Brest	Daoulas	48.334997	-4.319389	Hatchery	Young	2013-03-11	1	350	0					995.006	34.5923	52.5803	10.4597	8.9257
Bay of Brest	Daoulas	48.334997	-4.319389	Wild	Adult	2013-03-28	1	293	7					1010.22	0.451522	68.4095	3.54329	8.6094
Bay of Brest	Daoulas	48.334997	-4.319389	Wild	Adult	2013-03-28	2	297	3					1010.22	0.451522	68.4095	3.54329	8.6094
Bay of Brest	Daoulas	48.334997	-4.319389	Wild	Adult	2013-03-28	3	299	1					1010.22	0.451522	68.4095	3.54329	8.6094
Bay of Brest	Daoulas	48.334997	-4.319389	Wild	Adult	2013-04-09	1	281	2					995.37	20.7343	256.626	10.3485	8.7734
Bay of Brest	Daoulas	48.334997	-4.319389	Wild	Adult	2013-04-09	2	286	1					995.37	20.7343	256.626	10.3485	8.7734
Bay of Brest	Daoulas	48.334997	-4.319389	Wild	Adult	2013-04-09	3	288	1					995.37	20.7343	256.626	10.3485	8.7734
Bay of Brest	Daoulas	48.334997	-4.319389	Wild	Young	2013-04-09	1	295	32					995.37	20.7343	256.626	10.3485	8.7734
Bay of Brest	Daoulas	48.334997	-4.319389	Hatchery	Young	2013-04-09	1	349	1					995.37	20.7343	256.626	10.3485	8.7734
Bay of Brest	Daoulas	48.334997	-4.319389	Wild	Adult	2013-04-25	1	265	6					1021.64	0	208.408	3.07551	12.242
Bay of Brest	Daoulas	48.334997	-4.319389	Wild	Adult	2013-04-25	2	267	9					1021.64	0	208.408	3.07551	12.242
Bay of Brest	Daoulas	48.334997	-4.319389	Wild	Adult	2013-04-25	3	276	2					1021.64	0	208.408	3.07551	12.242
Bay of Brest	Daoulas	48.334997	-4.319389	Wild	Young	2013-04-25	1	292	3					1021.64	0	208.408	3.07551	12.242
Bay of Brest	Daoulas	48.334997	-4.319389	Hatchery	Young	2013-04-25	1	349	0					1021.64	0	208.408	3.07551	12.242
Bay of Brest	Daoulas	48.334997	-4.319389	Wild	Adult	2013-05-07	1	253	2	0	0			1013.26	10.7376	163.001	5.3182	13.515
Bay of Brest	Daoulas	48.334997	-4.319389	Wild	Adult	2013-05-07	2	253	4	1800	0			1013.26	10.7376	163.001	5.3182	13.515
Bay of Brest	Daoulas	48.334997	-4.319389	Wild	Adult	2013-05-07	3	266	0	5900	0			1013.26	10.7376	163.001	5.3182	13.515
Bay of Brest	Daoulas	48.334997	-4.319389	Wild	Young	2013-05-07	1	291	1	2100	0			1013.26	10.7376	163.001	5.3182	13.515
Bay of Brest	Daoulas	48.334997	-4.319389	Hatchery	Young	2013-05-07	1	349	0	0	0			1013.26	10.7376	163.001	5.3182	13.515
Bay of Brest	Daoulas	48.334997	-4.319389	Wild	Adult	2013-05-28	1	234	6	0	0			1003.95	23.5021	300.047	6.7286	13.912
Bay of Brest	Daoulas	48.334997	-4.319389	Wild	Adult	2013-05-28	2	231	9	0	0			1003.95	23.5021	300.047	6.7286	13.912
Bay of Brest	Daoulas	48.334997	-4.319389	Wild	Adult	2013-05-28	3	252	1	0	0			1003.95	23.5021	300.047	6.7286	13.912
Bay of Brest	Daoulas	48.334997	-4.319389	Wild	Young	2013-05-28	1	282	0	0	0			1003.95	23.5021	300.047	6.7286	13.912
Bay of Brest	Daoulas	48.334997	-4.319389	Hatchery	Young	2013-05-28	1	340	0	0	0			1003.95	23.5021	300.047	6.7286	13.912
Bay of Brest	Daoulas	48.334997	-4.319389	Wild	Adult	2013-06-10	1	220	1	0	0			1013.75	1.32892	182.658	3.4506	15.479
Bay of Brest	Daoulas	48.334997	-4.319389	Wild	Adult	2013-06-10	2	216	2	0	0			1013.75	1.32892	182.658	3.4506	15.479
Bay of Brest	Daoulas	48.334997	-4.319389	Wild	Adult	2013-06-10	3	239	0	0	0			1013.75	1.32892	182.658	3.4506	15.479
Bay of Brest	Daoulas	48.334997	-4.319389	Wild	Young	2013-06-10	1	209	64	6000000	0			1013.75	1.32892	182.658	3.4506	15.479
Bay of Brest	Daoulas	48.334997	-4.319389	Hatchery	Young	2013-06-10	1	286	45	6000000	0			1013.75	1.32892	182.658	3.4506	15.479
Bay of Brest	Daoulas	48.334997	-4.319389	Wild	Adult	2013-06-24	1	206	1	7900	0			1027.74	0.368178	311.25	5.11424	15.61
Bay of Brest	Daoulas	48.334997	-4.319389	Wild	Adult	2013-06-24	2	202	1	7000	0			1027.74	0.368178	311.25	5.11424	15.61
Bay of Brest	Daoulas	48.334997	-4.319389	Wild	Adult	2013-06-24	3	224	2	0	0			1027.74	0.368178	311.25	5.11424	15.61
Bay of Brest	Daoulas	48.334997	-4.319389	Wild	Young	2013-06-24	1	140	60	3000	0			1027.74	0.368178	311.25	5.11424	15.61
Bay of Brest	Daoulas	48.334997	-4.319389	Hatchery	Young	2013-06-24	1	164	113	3900	0			1027.74	0.368178	311.25	5.11424	15.61
Bay of Brest	Daoulas	48.334997	-4.319389	Wild	Adult	2013-07-10	1	189	4	600	1			1021.65	0	50.7364	7.1053	18.588
Bay of Brest	Daoulas	48.334997	-4.319389	Wild	Adult	2013-07-10	2	188	1	690	0			1021.65	0	50.7364	7.1053	18.588
Bay of Brest	Daoulas	48.334997	-4.319389	Wild	Adult	2013-07-10	3	210	1	0	0			1021.65	0	50.7364	7.1053	18.588
Bay of Brest	Daoulas	48.334997	-4.319389	Wild	Young	2013-07-10	1	122	9	1600	0			1021.65	0	50.7364	7.1053	18.588
Bay of Brest	Daoulas	48.334997	-4.319389	Hatchery	Young	2013-07-10	1	138	17	6000000	0			1021.65	0	50.7364	7.1053	18.588
Bay of Brest	Daoulas	48.334997	-4.319389	Wild	Adult	2013-07-22	1	174	2	940	0			1016.02	0	254.677	2.57294	20.697
Bay of Brest	Daoulas	48.334997	-4.319389	Wild	Adult	2013-07-22	2	175	0	2100	0			1016.02	0	254.677	2.57294	20.697
Bay of Brest	Daoulas	48.334997	-4.319389	Wild	Adult	2013-07-22	3	195	2	600	0			1016.02	0	254.677	2.57294	20.697
Bay of Brest	Daoulas	48.334997	-4.319389	Wild	Young	2013-07-22	1	110	12	36000	0			1016.02	0	254.677	2.57294	20.697
Bay of Brest	Daoulas	48.334997	-4.319389	Hatchery	Young	2013-07-22	1	108	3	30000	0			1016.02	0	254.677	2.57294	20.697
Bay of Brest	Daoulas	48.334997	-4.319389	Wild	Adult	2013-08-08	1	159	2	0	0			1020.47	2.77416	225.125	3.24354	20.404
Bay of Brest	Daoulas	48.334997	-4.319389	Wild	Adult	2013-08-08	2	161	1	0	0			1020.47	2.77416	225.125	3.24354	20.404
Bay of Brest	Daoulas	48.334997	-4.319389	Wild	Adult	2013-08-08	3	182	0	1300	0			1020.47	2.77416	225.125	3.24354	20.404
Bay of Brest	Daoulas	48.334997	-4.319389	Wild	Young	2013-08-08	1	98	3	16000	0			1020.47	2.77416	225.125	3.24354	20.404
Bay of Brest	Daoulas	48.334997	-4.319389	Hatchery	Young	2013-08-08	1	93	6	6000000	0			1020.47	2.77416	225.125	3.24354	20.404
Bay of Brest	Daoulas	48.334997	-4.319389	Wild	Adult	2013-08-20	1	144	2	0	1			1028.23	0	73.4638	2.1932	20.395
Bay of Brest	Daoulas	48.334997	-4.319389	Wild	Adult	2013-08-20	2	147	1	0	1			1028.23	0	73.4638	2.1932	20.395
Bay of Brest	Daoulas	48.334997	-4.319389	Wild	Adult	2013-08-20	3	167	2	600	1			1028.23	0	73.4638	2.1932	20.395
Bay of Brest	Daoulas	48.334997	-4.319389	Wild	Young	2013-08-20	1	76	8	0	0			1028.23	0	73.4638	2.1932	20.395
Bay of Brest	Daoulas	48.334997	-4.319389	Hatchery	Young	2013-08-20	1	88	1	78000	1			1028.23	0	73.4638	2.1932	20.395
Bay of Brest	Daoulas	48.334997	-4.319389	Wild	Adult	2013-09-05	1	120	11	0	1			1014.09	0.870989	337.632	3.49613	19.706
Bay of Brest	Daoulas	48.334997	-4.319389	Wild	Adult	2013-09-05	2	133	1	1400	0			1014.09	0.870989	337.632	3.49613	19.706
Bay of Brest	Daoulas	48.334997	-4.319389	Wild	Adult	2013-09-05	3	150	4	0	1			1014.09	0.870989	337.632	3.49613	19.706
Bay of Brest	Daoulas	48.334997	-4.319389	Wild	Young	2013-09-05	1	63	4	0	1			1014.09	0.870989	337.632	3.49613	19.706
Bay of Brest	Daoulas	48.334997	-4.319389	Hatchery	Young	2013-09-05	1	78	1	2000000	1			1014.09	0.870989	337.632	3.49613	19.706
Bay of Brest	Daoulas	48.334997	-4.319389	Wild	Adult	2013-09-19	1	107	0	0	0			1015.96	2.58	272.717	5.56574	16.661
Bay of Brest	Daoulas	48.334997	-4.319389	Wild	Adult	2013-09-19	2	118	2	600	0			1015.96	2.58	272.717	5.56574	16.661
Bay of Brest	Daoulas	48.334997	-4.319389	Wild	Adult	2013-09-19	3	137	0	0	0			1015.96	2.58	272.717	5.56574	16.661
Bay of Brest	Daoulas	48.334997	-4.319389	Wild	Young	2013-09-19	1	63	0	0	0			1015.96	2.58	272.717	5.56574	16.661
Bay of Brest	Daoulas	48.334997	-4.319389	Hatchery	Young	2013-09-19	1	54	0	3000	0			1015.96	2.58	272.717	5.56574	16.661
Bay of Brest	Daoulas	48.334997	-4.319389	Wild	Adult	2013-10-07	1	93	1			46200	35.1	1026.39	0	237.956	1.27263	17.969
Bay of Brest	Daoulas	48.334997	-4.319389	Wild	Adult	2013-10-07	2	105	0			46200	35.1	1026.39	0	237.956	1.27263	17.969
Bay of Brest	Daoulas	48.334997	-4.319389	Wild	Adult	2013-10-07	3	124	0			46200	35.1	1026.39	0	237.956	1.27263	17.969
Bay of Brest	Daoulas	48.334997	-4.319389	Wild	Young	2013-10-07	1	57	3			46200	35.1	1026.39	0	237.956	1.27263	17.969
Bay of Brest	Daoulas	48.334997	-4.319389	Hatchery	Young	2013-10-07	1	45	0			46200	35.1	1026.39	0	237.956	1.27263	17.969
Bay of Brest	Daoulas	48.334997	-4.319389	Wild	Adult	2013-11-05	1	81	2					1003.27	12.1499	279.997	9.46763	13.881
Bay of Brest	Daoulas	48.334997	-4.319389	Wild	Adult	2013-11-05	2	94	1					1003.27	12.1499	279.997	9.46763	13.881
Bay of Brest	Daoulas	48.334997	-4.319389	Wild	Adult	2013-11-05	3	114	0					1003.27	12.1499	279.997	9.46763	13.881
Bay of Brest	Daoulas	48.334997	-4.319389	Wild	Young	2013-11-05	1	57	0					1003.27	12.1499	279.997	9.46763	13.881
Bay of Brest	Daoulas	48.334997	-4.319389	Hatchery	Young	2013-11-05	1	43	2					1003.27	12.1499	279.997	9.46763	13.881
Bay of Brest	Daoulas	48.334997	-4.319389	Wild	Adult	2013-12-04	1	71	0					1031.97	0	181.068	2.39536	10.84
Bay of Brest	Daoulas	48.334997	-4.319389	Wild	Adult	2013-12-04	2	84	0					1031.97	0	181.068	2.39536	10.84
Bay of Brest	Daoulas	48.334997	-4.319389	Wild	Adult	2013-12-04	3	104	0					1031.97	0	181.068	2.39536	10.84
Bay of Brest	Daoulas	48.334997	-4.319389	Wild	Young	2013-12-04	1	55	2					1031.97	0	181.068	2.39536	10.84
Bay of Brest	Daoulas	48.334997	-4.319389	Hatchery	Young	2013-12-04	1	42	1					1031.97	0	181.068	2.39536	10.84
Bay of Brest	Daoulas	48.334997	-4.319389	Wild	Adult	2013-12-16	1	58	3			4800	34.27	1018.89	17.0708	210.226	8.42636	10.925
Bay of Brest	Daoulas	48.334997	-4.319389	Wild	Adult	2013-12-16	2	74	0			4800	34.27	1018.89	17.0708	210.226	8.42636	10.925
Bay of Brest	Daoulas	48.334997	-4.319389	Wild	Adult	2013-12-16	3	94	0			4800	34.27	1018.89	17.0708	210.226	8.42636	10.925
Bay of Brest	Daoulas	48.334997	-4.319389	Wild	Young	2013-12-16	1	1	2			4800	34.27	1018.89	17.0708	210.226	8.42636	10.925
Bay of Brest	Daoulas	48.334997	-4.319389	Hatchery	Young	2013-12-16	1	40	2			4800	34.27	1018.89	17.0708	210.226	8.42636	10.925
Mor-Braz	Larmor Baden	47.588458	-2.885801	Wild	Adult	2013-03-11	1	301	0					991.997	18.8174	209.249	8.31741
Mor-Braz	Larmor Baden	47.588458	-2.885801	Wild	Adult	2013-03-11	2	300	0					991.997	18.8174	209.249	8.31741
Mor-Braz	Larmor Baden	47.588458	-2.885801	Wild	Adult	2013-03-11	3	300	0					991.997	18.8174	209.249	8.31741
Mor-Braz	Larmor Baden	47.588458	-2.885801	Wild	Young	2013-03-11	1	352	0					991.997	18.8174	209.249	8.31741
Mor-Braz	Larmor Baden	47.588458	-2.885801	Hatchery	Young	2013-03-11	1	350	0					991.997	18.8174	209.249	8.31741
Mor-Braz	Larmor Baden	47.588458	-2.885801	Wild	Adult	2013-03-28	1	299	2					1009.75	0	40.7836	3.76565	9.034
Mor-Braz	Larmor Baden	47.588458	-2.885801	Wild	Adult	2013-03-28	2	297	3					1009.75	0	40.7836	3.76565	9.034
Mor-Braz	Larmor Baden	47.588458	-2.885801	Wild	Adult	2013-03-28	3	299	1					1009.75	0	40.7836	3.76565	9.034
Mor-Braz	Larmor Baden	47.588458	-2.885801	Wild	Adult	2013-04-09	1	287	2					997.804	21.7738	253.635	12.9269	8.7187
Mor-Braz	Larmor Baden	47.588458	-2.885801	Wild	Adult	2013-04-09	2	285	2					997.804	21.7738	253.635	12.9269	8.7187
Mor-Braz	Larmor Baden	47.588458	-2.885801	Wild	Adult	2013-04-09	3	287	2					997.804	21.7738	253.635	12.9269	8.7187
Mor-Braz	Larmor Baden	47.588458	-2.885801	Wild	Young	2013-04-09	1	342	10					997.804	21.7738	253.635	12.9269	8.7187
Mor-Braz	Larmor Baden	47.588458	-2.885801	Hatchery	Young	2013-04-09	1	350	0					997.804	21.7738	253.635	12.9269	8.7187
Mor-Braz	Larmor Baden	47.588458	-2.885801	Wild	Adult	2013-04-26	1	275	2					1017.59	0	345.858	8.21092	12.469
Mor-Braz	Larmor Baden	47.588458	-2.885801	Wild	Adult	2013-04-26	2	273	2					1017.59	0	345.858	8.21092	12.469
Mor-Braz	Larmor Baden	47.588458	-2.885801	Wild	Adult	2013-04-26	3	275	2					1017.59	0	345.858	8.21092	12.469
Mor-Braz	Larmor Baden	47.588458	-2.885801	Wild	Young	2013-04-26	1	328	14					1017.59	0	345.858	8.21092	12.469
Mor-Braz	Larmor Baden	47.588458	-2.885801	Hatchery	Young	2013-04-26	1	350	0					1017.59	0	345.858	8.21092	12.469
Mor-Braz	Larmor Baden	47.588458	-2.885801	Wild	Adult	2013-05-08	1	260	5	0	0			1011.42	16.5598	241.594	8.44902	13.982
Mor-Braz	Larmor Baden	47.588458	-2.885801	Wild	Adult	2013-05-08	2	257	4	0	0			1011.42	16.5598	241.594	8.44902	13.982
Mor-Braz	Larmor Baden	47.588458	-2.885801	Wild	Adult	2013-05-08	3	257	2	0	0			1011.42	16.5598	241.594	8.44902	13.982
Mor-Braz	Larmor Baden	47.588458	-2.885801	Wild	Young	2013-05-08	1	327	1	0	0			1011.42	16.5598	241.594	8.44902	13.982
Mor-Braz	Larmor Baden	47.588458	-2.885801	Hatchery	Young	2013-05-08	1	346	0	0	0			1011.42	16.5598	241.594	8.44902	13.982
Mor-Braz	Larmor Baden	47.588458	-2.885801	Wild	Adult	2013-05-29	1	244	3					1005.91	13.5741	307.229	5.36741	13.085
Mor-Braz	Larmor Baden	47.588458	-2.885801	Wild	Adult	2013-05-29	2	244	0					1005.91	13.5741	307.229	5.36741	13.085
Mor-Braz	Larmor Baden	47.588458	-2.885801	Wild	Adult	2013-05-29	3	242	2					1005.91	13.5741	307.229	5.36741	13.085
Mor-Braz	Larmor Baden	47.588458	-2.885801	Wild	Young	2013-05-29	1	318	1					1005.91	13.5741	307.229	5.36741	13.085
Mor-Braz	Larmor Baden	47.588458	-2.885801	Hatchery	Young	2013-05-29	1	337	0					1005.91	13.5741	307.229	5.36741	13.085
Mor-Braz	Larmor Baden	47.588458	-2.885801	Wild	Adult	2013-06-10	1	234	0	0	0			1014.28	2.04238	241.276	4.1876	16.688
Mor-Braz	Larmor Baden	47.588458	-2.885801	Wild	Adult	2013-06-10	2	232	2	0	0			1014.28	2.04238	241.276	4.1876	16.688
Mor-Braz	Larmor Baden	47.588458	-2.885801	Wild	Adult	2013-06-10	3	231	1	0	0			1014.28	2.04238	241.276	4.1876	16.688
Mor-Braz	Larmor Baden	47.588458	-2.885801	Wild	Young	2013-06-10	1	318	0	0	0			1014.28	2.04238	241.276	4.1876	16.688
Mor-Braz	Larmor Baden	47.588458	-2.885801	Hatchery	Young	2013-06-10	1	337	0	0	0			1014.28	2.04238	241.276	4.1876	16.688
Mor-Braz	Larmor Baden	47.588458	-2.885801	Wild	Adult	2013-06-25	1	220	1	0	0			1029.85	0	243.661	2.64747	16.329
Mor-Braz	Larmor Baden	47.588458	-2.885801	Wild	Adult	2013-06-25	2	218	1	150000	0			1029.85	0	243.661	2.64747	16.329
Mor-Braz	Larmor Baden	47.588458	-2.885801	Wild	Adult	2013-06-25	3	218	0	0	0			1029.85	0	243.661	2.64747	16.329
Mor-Braz	Larmor Baden	47.588458	-2.885801	Wild	Young	2013-06-25	1	283	26	6000000	0			1029.85	0	243.661	2.64747	16.329
Mor-Braz	Larmor Baden	47.588458	-2.885801	Hatchery	Young	2013-06-25	1	323	5	4300000	0			1029.85	0	243.661	2.64747	16.329
Mor-Braz	Larmor Baden	47.588458	-2.885801	Wild	Adult	2013-07-09	1	206	1	11000	0			1022.23	0	45.8647	6.7981	18.833
Mor-Braz	Larmor Baden	47.588458	-2.885801	Wild	Adult	2013-07-09	2	205	0	4300	0			1022.23	0	45.8647	6.7981	18.833
Mor-Braz	Larmor Baden	47.588458	-2.885801	Wild	Adult	2013-07-09	3	205	0	2500	0			1022.23	0	45.8647	6.7981	18.833
Mor-Braz	Larmor Baden	47.588458	-2.885801	Wild	Young	2013-07-09	1	154	120	600	0			1022.23	0	45.8647	6.7981	18.833
Mor-Braz	Larmor Baden	47.588458	-2.885801	Hatchery	Young	2013-07-09	1	196	118	390000	0			1022.23	0	45.8647	6.7981	18.833
Mor-Braz	Larmor Baden	47.588458	-2.885801	Wild	Adult	2013-07-23	1	192	1	8900	0			1014.97	0	273.969	3.78521	20.271
Mor-Braz	Larmor Baden	47.588458	-2.885801	Wild	Adult	2013-07-23	2	192	0	0	0			1014.97	0	273.969	3.78521	20.271
Mor-Braz	Larmor Baden	47.588458	-2.885801	Wild	Adult	2013-07-23	3	191	1	0	0			1014.97	0	273.969	3.78521	20.271
Mor-Braz	Larmor Baden	47.588458	-2.885801	Wild	Young	2013-07-23	1	130	15	4700	0			1014.97	0	273.969	3.78521	20.271
Mor-Braz	Larmor Baden	47.588458	-2.885801	Hatchery	Young	2013-07-23	1	121	66	2800000	0			1014.97	0	273.969	3.78521	20.271
Mor-Braz	Larmor Baden	47.588458	-2.885801	Wild	Adult	2013-08-07	1	179	0	0	0			1012.61	0.230798	307.949	3.22873	20.4
Mor-Braz	Larmor Baden	47.588458	-2.885801	Wild	Adult	2013-08-07	2	178	1	0	0			1012.61	0.230798	307.949	3.22873	20.4
Mor-Braz	Larmor Baden	47.588458	-2.885801	Wild	Adult	2013-08-07	3	178	0	0	0			1012.61	0.230798	307.949	3.22873	20.4
Mor-Braz	Larmor Baden	47.588458	-2.885801	Wild	Young	2013-08-07	1	119	2	0	0			1012.61	0.230798	307.949	3.22873	20.4
Mor-Braz	Larmor Baden	47.588458	-2.885801	Hatchery	Young	2013-08-07	1	95	17	6000000	0			1012.61	0.230798	307.949	3.22873	20.4
Mor-Braz	Larmor Baden	47.588458	-2.885801	Wild	Adult	2013-08-21	1	161	5	0	0			1022.87	0	69.0089	4.76452	19.242
Mor-Braz	Larmor Baden	47.588458	-2.885801	Wild	Adult	2013-08-21	2	165	0	0	0			1022.87	0	69.0089	4.76452	19.242
Mor-Braz	Larmor Baden	47.588458	-2.885801	Wild	Adult	2013-08-21	3	165	0	0	0			1022.87	0	69.0089	4.76452	19.242
Mor-Braz	Larmor Baden	47.588458	-2.885801	Wild	Young	2013-08-21	1	107	3	0	0			1022.87	0	69.0089	4.76452	19.242
Mor-Braz	Larmor Baden	47.588458	-2.885801	Hatchery	Young	2013-08-21	1	80	6	4600	0			1022.87	0	69.0089	4.76452	19.242
Mor-Braz	Larmor Baden	47.588458	-2.885801	Wild	Adult	2013-09-05	1	147	1	0	0			1013.04	0	318.357	3.2568	19.217
Mor-Braz	Larmor Baden	47.588458	-2.885801	Wild	Adult	2013-09-05	2	151	1	0	0			1013.04	0	318.357	3.2568	19.217
Mor-Braz	Larmor Baden	47.588458	-2.885801	Wild	Adult	2013-09-05	3	152	0	0	0			1013.04	0	318.357	3.2568	19.217
Mor-Braz	Larmor Baden	47.588458	-2.885801	Wild	Young	2013-09-05	1	98	0	0	0			1013.04	0	318.357	3.2568	19.217
Mor-Braz	Larmor Baden	47.588458	-2.885801	Hatchery	Young	2013-09-05	1	67	4	6000000	0			1013.04	0	318.357	3.2568	19.217
Mor-Braz	Larmor Baden	47.588458	-2.885801	Wild	Adult	2013-09-17	1	134	0	0	0			1010.36	0.896634	277.606	9.03432	16.363
Mor-Braz	Larmor Baden	47.588458	-2.885801	Wild	Adult	2013-09-17	2	138	0	0	0			1010.36	0.896634	277.606	9.03432	16.363
Mor-Braz	Larmor Baden	47.588458	-2.885801	Wild	Adult	2013-09-17	3	139	0	0	0			1010.36	0.896634	277.606	9.03432	16.363
Mor-Braz	Larmor Baden	47.588458	-2.885801	Wild	Young	2013-09-17	1	88	1	0	0			1010.36	0.896634	277.606	9.03432	16.363
Mor-Braz	Larmor Baden	47.588458	-2.885801	Hatchery	Young	2013-09-17	1	58	0	0	0			1010.36	0.896634	277.606	9.03432	16.363
Mor-Braz	Larmor Baden	47.588458	-2.885801	Wild	Adult	2013-10-08	1	120	1					1027.17	0	143.161	2.83149	18.181
Mor-Braz	Larmor Baden	47.588458	-2.885801	Wild	Adult	2013-10-08	2	125	0					1027.17	0	143.161	2.83149	18.181
Mor-Braz	Larmor Baden	47.588458	-2.885801	Wild	Adult	2013-10-08	3	126	0					1027.17	0	143.161	2.83149	18.181
Mor-Braz	Larmor Baden	47.588458	-2.885801	Wild	Young	2013-10-08	1	77	2					1027.17	0	143.161	2.83149	18.181
Mor-Braz	Larmor Baden	47.588458	-2.885801	Hatchery	Young	2013-10-08	1	49	0					1027.17	0	143.161	2.83149	18.181
Mor-Braz	Larmor Baden	47.588458	-2.885801	Wild	Adult	2013-11-05	1	107	0					1004.06	8.96817	282.509	9.54611	14.823
Mor-Braz	Larmor Baden	47.588458	-2.885801	Wild	Adult	2013-11-05	2	112	0					1004.06	8.96817	282.509	9.54611	14.823
Mor-Braz	Larmor Baden	47.588458	-2.885801	Wild	Adult	2013-11-05	3	113	0					1004.06	8.96817	282.509	9.54611	14.823
Mor-Braz	Larmor Baden	47.588458	-2.885801	Wild	Young	2013-11-05	1	68	0					1004.06	8.96817	282.509	9.54611	14.823
Mor-Braz	Larmor Baden	47.588458	-2.885801	Hatchery	Young	2013-11-05	1	40	0					1004.06	8.96817	282.509	9.54611	14.823
Mor-Braz	Larmor Baden	47.588458	-2.885801	Wild	Adult	2013-12-16	1	94	0					1022.34	1.59452	198.744	8.50123	9.33
Mor-Braz	Larmor Baden	47.588458	-2.885801	Wild	Adult	2013-12-16	2	101	1					1022.34	1.59452	198.744	8.50123	9.33
Mor-Braz	Larmor Baden	47.588458	-2.885801	Wild	Adult	2013-12-16	3	103	0					1022.34	1.59452	198.744	8.50123	9.33
Mor-Braz	Larmor Baden	47.588458	-2.885801	Wild	Young	2013-12-16	1	68	0					1022.34	1.59452	198.744	8.50123	9.33
Mor-Braz	Larmor Baden	47.588458	-2.885801	Hatchery	Young	2013-12-16	1	40	0					1022.34	1.59452	198.744	8.50123	9.33
Mor-Braz	Quiberon	47.538159	-3.093013	Wild	Adult	2013-03-11	1	300	0					991.799	16.6642	167.21	8.56532	8.8391
Mor-Braz	Quiberon	47.538159	-3.093013	Wild	Adult	2013-03-11	2	300	0					991.799	16.6642	167.21	8.56532	8.8391
Mor-Braz	Quiberon	47.538159	-3.093013	Wild	Adult	2013-03-11	3	300	0					991.799	16.6642	167.21	8.56532	8.8391
Mor-Braz	Quiberon	47.538159	-3.093013	Wild	Young	2013-03-11	1	350	0					991.799	16.6642	167.21	8.56532	8.8391
Mor-Braz	Quiberon	47.538159	-3.093013	Hatchery	Young	2013-03-11	1	350	0					991.799	16.6642	167.21	8.56532	8.8391
Mor-Braz	Quiberon	47.538159	-3.093013	Wild	Adult	2013-04-15	1	300	0			2406100	31.3	1020.45	0	221.17	5.67522	10.096
Mor-Braz	Quiberon	47.538159	-3.093013	Wild	Adult	2013-04-15	2	291	9			2406100	31.3	1020.45	0	221.17	5.67522	10.096
Mor-Braz	Quiberon	47.538159	-3.093013	Wild	Adult	2013-04-15	3	297	3			2406100	31.3	1020.45	0	221.17	5.67522	10.096
Mor-Braz	Quiberon	47.538159	-3.093013	Wild	Young	2013-04-15	1	333	17			2406100	31.3	1020.45	0	221.17	5.67522	10.096
Mor-Braz	Quiberon	47.538159	-3.093013	Hatchery	Young	2013-04-15	1	350	0			2406100	31.3	1020.45	0	221.17	5.67522	10.096
Mor-Braz	Quiberon	47.538159	-3.093013	Wild	Adult	2013-04-25	1	289	1					1021.17	0	177.386	4.22936	10.671
Mor-Braz	Quiberon	47.538159	-3.093013	Wild	Adult	2013-04-25	2	275	6					1021.17	0	177.386	4.22936	10.671
Mor-Braz	Quiberon	47.538159	-3.093013	Wild	Adult	2013-04-25	3	283	4					1021.17	0	177.386	4.22936	10.671
Mor-Braz	Quiberon	47.538159	-3.093013	Wild	Young	2013-04-25	1	330	3					1021.17	0	177.386	4.22936	10.671
Mor-Braz	Quiberon	47.538159	-3.093013	Hatchery	Young	2013-04-25	1	350	0					1021.17	0	177.386	4.22936	10.671
Mor-Braz	Quiberon	47.538159	-3.093013	Wild	Adult	2013-05-13	1	278	1	0	0			1020.69	1.37197	267.973	7.00379	12.537
Mor-Braz	Quiberon	47.538159	-3.093013	Wild	Adult	2013-05-13	2	263	2	0	0			1020.69	1.37197	267.973	7.00379	12.537
Mor-Braz	Quiberon	47.538159	-3.093013	Wild	Adult	2013-05-13	3	272	1	0	0			1020.69	1.37197	267.973	7.00379	12.537
Mor-Braz	Quiberon	47.538159	-3.093013	Wild	Young	2013-05-13	1	319	6	0	0			1020.69	1.37197	267.973	7.00379	12.537
Mor-Braz	Quiberon	47.538159	-3.093013	Hatchery	Young	2013-05-13	1	343	1	0	0			1020.69	1.37197	267.973	7.00379	12.537
Mor-Braz	Quiberon	47.538159	-3.093013	Wild	Adult	2013-05-31	1	265	0	600	0			1019.72	0.287582	343.329	6.85228	13.023
Mor-Braz	Quiberon	47.538159	-3.093013	Wild	Adult	2013-05-31	2	250	0	0	0			1019.72	0.287582	343.329	6.85228	13.023
Mor-Braz	Quiberon	47.538159	-3.093013	Wild	Adult	2013-05-31	3	259	0	600	0			1019.72	0.287582	343.329	6.85228	13.023
Mor-Braz	Quiberon	47.538159	-3.093013	Wild	Young	2013-05-31	1	319	0	0	0			1019.72	0.287582	343.329	6.85228	13.023
Mor-Braz	Quiberon	47.538159	-3.093013	Hatchery	Young	2013-05-31	1	325	0	0	0			1019.72	0.287582	343.329	6.85228	13.023
Mor-Braz	Quiberon	47.538159	-3.093013	Wild	Adult	2013-06-13	1	252	0	1100	0			1019.76	0.487241	262.641	6.9795	15.454
Mor-Braz	Quiberon	47.538159	-3.093013	Wild	Adult	2013-06-13	2	237	0	0	0			1019.76	0.487241	262.641	6.9795	15.454
Mor-Braz	Quiberon	47.538159	-3.093013	Wild	Adult	2013-06-13	3	246	0	0	0			1019.76	0.487241	262.641	6.9795	15.454
Mor-Braz	Quiberon	47.538159	-3.093013	Wild	Young	2013-06-13	1	301	0	600	0			1019.76	0.487241	262.641	6.9795	15.454
Mor-Braz	Quiberon	47.538159	-3.093013	Hatchery	Young	2013-06-13	1	325	0	0	0			1019.76	0.487241	262.641	6.9795	15.454
Mor-Braz	Quiberon	47.538159	-3.093013	Wild	Adult	2013-06-24	1	239	0	0	0		33.9	1027.46	0.14837	310.935	5.84312	15.393
Mor-Braz	Quiberon	47.538159	-3.093013	Wild	Adult	2013-06-24	2	224	0	0	1		33.9	1027.46	0.14837	310.935	5.84312	15.393
Mor-Braz	Quiberon	47.538159	-3.093013	Wild	Adult	2013-06-24	3	244	2	0	0		33.9	1027.46	0.14837	310.935	5.84312	15.393
Mor-Braz	Quiberon	47.538159	-3.093013	Wild	Young	2013-06-24	1	291	1	0	0		33.9	1027.46	0.14837	310.935	5.84312	15.393
Mor-Braz	Quiberon	47.538159	-3.093013	Hatchery	Young	2013-06-24	1	316	0	0	0		33.9	1027.46	0.14837	310.935	5.84312	15.393
Mor-Braz	Quiberon	47.538159	-3.093013	Wild	Adult	2013-07-08	1	226	0	0	0		34.4	1026.3	0	49.5398	6.90815	17.602
Mor-Braz	Quiberon	47.538159	-3.093013	Wild	Adult	2013-07-08	2	211	0	0	0		34.4	1026.3	0	49.5398	6.90815	17.602
Mor-Braz	Quiberon	47.538159	-3.093013	Wild	Adult	2013-07-08	3	218	0	0	0		34.4	1026.3	0	49.5398	6.90815	17.602
Mor-Braz	Quiberon	47.538159	-3.093013	Wild	Young	2013-07-08	1	280	2	0	0		34.4	1026.3	0	49.5398	6.90815	17.602
Mor-Braz	Quiberon	47.538159	-3.093013	Hatchery	Young	2013-07-08	1	307	0	0	0		34.4	1026.3	0	49.5398	6.90815	17.602
Mor-Braz	Quiberon	47.538159	-3.093013	Wild	Adult	2013-07-22	1	213	0	0	0		34.25	1015.91	0	272.381	3.44598	18.122
Mor-Braz	Quiberon	47.538159	-3.093013	Wild	Adult	2013-07-22	2	197	1	0	0		34.25	1015.91	0	272.381	3.44598	18.122
Mor-Braz	Quiberon	47.538159	-3.093013	Wild	Adult	2013-07-22	3	205	0	0	0		34.25	1015.91	0	272.381	3.44598	18.122
Mor-Braz	Quiberon	47.538159	-3.093013	Wild	Young	2013-07-22	1	93	187	79000	0		34.25	1015.91	0	272.381	3.44598	18.122
Mor-Braz	Quiberon	47.538159	-3.093013	Hatchery	Young	2013-07-22	1	61	185	6000000	0		34.25	1015.91	0	272.381	3.44598	18.122
Mor-Braz	Quiberon	47.538159	-3.093013	Wild	Adult	2013-08-05	1	200	0	0	0	1618000	34.7	1015.61	0	241.542	7.48961	19.12
Mor-Braz	Quiberon	47.538159	-3.093013	Wild	Adult	2013-08-05	2	183	1	0	0	1618000	34.7	1015.61	0	241.542	7.48961	19.12
Mor-Braz	Quiberon	47.538159	-3.093013	Wild	Adult	2013-08-05	3	192	0	0	0	1618000	34.7	1015.61	0	241.542	7.48961	19.12
Mor-Braz	Quiberon	47.538159	-3.093013	Wild	Young	2013-08-05	1	79	5	1300	0	1618000	34.7	1015.61	0	241.542	7.48961	19.12
Mor-Braz	Quiberon	47.538159	-3.093013	Hatchery	Young	2013-08-05	1	42	10	840	0	1618000	34.7	1015.61	0	241.542	7.48961	19.12
Mor-Braz	Quiberon	47.538159	-3.093013	Wild	Adult	2013-08-26	1	187	0	0	0			1016.32	0.478998	28.0983	5.30655	18.704
Mor-Braz	Quiberon	47.538159	-3.093013	Wild	Adult	2013-08-26	2	170	0	0	0			1016.32	0.478998	28.0983	5.30655	18.704
Mor-Braz	Quiberon	47.538159	-3.093013	Wild	Adult	2013-08-26	3	179	0	0	0			1016.32	0.478998	28.0983	5.30655	18.704
Mor-Braz	Quiberon	47.538159	-3.093013	Wild	Young	2013-08-26	1	69	1	2900	0			1016.32	0.478998	28.0983	5.30655	18.704
Mor-Braz	Quiberon	47.538159	-3.093013	Hatchery	Young	2013-08-26	1	31	2	600	0			1016.32	0.478998	28.0983	5.30655	18.704
Mor-Braz	Quiberon	47.538159	-3.093013	Wild	Adult	2013-09-10	1	174	0	0	0			1023.75	0	343.438	5.84932	17.616
Mor-Braz	Quiberon	47.538159	-3.093013	Wild	Adult	2013-09-10	2	155	2	0	0			1023.75	0	343.438	5.84932	17.616
Mor-Braz	Quiberon	47.538159	-3.093013	Wild	Adult	2013-09-10	3	166	0	0	0			1023.75	0	343.438	5.84932	17.616
Mor-Braz	Quiberon	47.538159	-3.093013	Wild	Young	2013-09-10	1	59	1	1600	0			1023.75	0	343.438	5.84932	17.616
Mor-Braz	Quiberon	47.538159	-3.093013	Hatchery	Young	2013-09-10	1	22	0	0	0			1023.75	0	343.438	5.84932	17.616
Mor-Braz	Quiberon	47.538159	-3.093013	Wild	Adult	2013-09-23	1	161	0	0	0			1020.4	0	101.855	6.47124	16.626
Mor-Braz	Quiberon	47.538159	-3.093013	Wild	Adult	2013-09-23	2	141	1	600	0			1020.4	0	101.855	6.47124	16.626
Mor-Braz	Quiberon	47.538159	-3.093013	Wild	Adult	2013-09-23	3	153	0	0	0			1020.4	0	101.855	6.47124	16.626
Mor-Braz	Quiberon	47.538159	-3.093013	Wild	Young	2013-09-23	1	50	0	0	0			1020.4	0	101.855	6.47124	16.626
Mor-Braz	Quiberon	47.538159	-3.093013	Hatchery	Young	2013-09-23	1	13	0	0	0			1020.4	0	101.855	6.47124	16.626
Mor-Braz	Quiberon	47.538159	-3.093013	Wild	Adult	2013-10-07	1	148	0					1026.28	0	206.315	1.60201	17.709
Mor-Braz	Quiberon	47.538159	-3.093013	Wild	Adult	2013-10-07	2	128	0					1026.28	0	206.315	1.60201	17.709
Mor-Braz	Quiberon	47.538159	-3.093013	Wild	Adult	2013-10-07	3	140	0					1026.28	0	206.315	1.60201	17.709
Mor-Braz	Quiberon	47.538159	-3.093013	Wild	Young	2013-10-07	1	40	1					1026.28	0	206.315	1.60201	17.709
Mor-Braz	Quiberon	47.538159	-3.093013	Hatchery	Young	2013-10-07	1	4	0					1026.28	0	206.315	1.60201	17.709
Mor-Braz	Quiberon	47.538159	-3.093013	Wild	Adult	2013-11-18	1	135	0					1013.07	0.488157	227.019	2.70848	12.884
Mor-Braz	Quiberon	47.538159	-3.093013	Wild	Adult	2013-11-18	2	115	0					1013.07	0.488157	227.019	2.70848	12.884
Mor-Braz	Quiberon	47.538159	-3.093013	Wild	Adult	2013-11-18	3	127	1					1013.07	0.488157	227.019	2.70848	12.884
Mor-Braz	Quiberon	47.538159	-3.093013	Wild	Young	2013-11-18	1	31	0					1013.07	0.488157	227.019	2.70848	12.884
Mor-Braz	Quiberon	47.538159	-3.093013	Hatchery	Young	2013-11-18	1	1	0					1013.07	0.488157	227.019	2.70848	12.884
Mor-Braz	Quiberon	47.538159	-3.093013	Wild	Adult	2013-12-05	1	125	0					1032.85	0	162.435	4.59018	10.172
Mor-Braz	Quiberon	47.538159	-3.093013	Wild	Adult	2013-12-05	2	105	0					1032.85	0	162.435	4.59018	10.172
Mor-Braz	Quiberon	47.538159	-3.093013	Wild	Adult	2013-12-05	3	117	0					1032.85	0	162.435	4.59018	10.172
Mor-Braz	Quiberon	47.538159	-3.093013	Wild	Young	2013-12-05	1	31	0					1032.85	0	162.435	4.59018	10.172
Mor-Braz	Quiberon	47.538159	-3.093013	Wild	Adult	2013-12-16	1	115	0					1022.28	2.0607	200.55	9.0184	9.5409
Mor-Braz	Quiberon	47.538159	-3.093013	Wild	Adult	2013-12-16	2	95	0					1022.28	2.0607	200.55	9.0184	9.5409
Mor-Braz	Quiberon	47.538159	-3.093013	Wild	Adult	2013-12-16	3	107	0					1022.28	2.0607	200.55	9.0184	9.5409
Mor-Braz	Quiberon	47.538159	-3.093013	Wild	Young	2013-12-16	1	30	0					1022.28	2.0607	200.55	9.0184	9.5409
Mor-Braz	Quiberon	47.538159	-3.093013	Hatchery	Young	2013-12-16	1	0	1					1022.28	2.0607	200.55	9.0184	9.5409
Mor-Braz	Penerf	47.510108	-2.648004	Wild	Adult	2013-03-11	1	300	0					991.883	17.0809	253.729	8.39172
Mor-Braz	Penerf	47.510108	-2.648004	Wild	Adult	2013-03-11	2	300	0					991.883	17.0809	253.729	8.39172
Mor-Braz	Penerf	47.510108	-2.648004	Wild	Adult	2013-03-11	3	300	0					991.883	17.0809	253.729	8.39172
Mor-Braz	Penerf	47.510108	-2.648004	Wild	Young	2013-03-11	1	350	0					991.883	17.0809	253.729	8.39172
Mor-Braz	Penerf	47.510108	-2.648004	Hatchery	Young	2013-03-11	1	350	0					991.883	17.0809	253.729	8.39172
Mor-Braz	Penerf	47.510108	-2.648004	Wild	Adult	2013-03-28	1	295	5					1009.61	0	39.8986	3.72872	9.0486
Mor-Braz	Penerf	47.510108	-2.648004	Wild	Adult	2013-03-28	2	296	4					1009.61	0	39.8986	3.72872	9.0486
Mor-Braz	Penerf	47.510108	-2.648004	Wild	Adult	2013-03-28	3	294	6					1009.61	0	39.8986	3.72872	9.0486
Mor-Braz	Penerf	47.510108	-2.648004	Wild	Adult	2013-04-10	1	283	2					1005.15	35.2398	228.294	9.15059	9.1176
Mor-Braz	Penerf	47.510108	-2.648004	Wild	Adult	2013-04-10	2	285	1					1005.15	35.2398	228.294	9.15059	9.1176
Mor-Braz	Penerf	47.510108	-2.648004	Wild	Adult	2013-04-10	3	284	0					1005.15	35.2398	228.294	9.15059	9.1176
Mor-Braz	Penerf	47.510108	-2.648004	Wild	Young	2013-04-10	1	342	8					1005.15	35.2398	228.294	9.15059	9.1176
Mor-Braz	Penerf	47.510108	-2.648004	Hatchery	Young	2013-04-10	1	350	0					1005.15	35.2398	228.294	9.15059	9.1176
Mor-Braz	Penerf	47.510108	-2.648004	Wild	Adult	2013-04-26	1	268	5					1017.18	0	345.791	8.15034	11.83
Mor-Braz	Penerf	47.510108	-2.648004	Wild	Adult	2013-04-26	2	271	4					1017.18	0	345.791	8.15034	11.83
Mor-Braz	Penerf	47.510108	-2.648004	Wild	Adult	2013-04-26	3	270	4					1017.18	0	345.791	8.15034	11.83
Mor-Braz	Penerf	47.510108	-2.648004	Wild	Young	2013-04-26	1	328	14					1017.18	0	345.791	8.15034	11.83
Mor-Braz	Penerf	47.510108	-2.648004	Hatchery	Young	2013-04-26	1	350	0					1017.18	0	345.791	8.15034	11.83
Mor-Braz	Penerf	47.510108	-2.648004	Wild	Adult	2013-05-10	1	257	1	0	0			1018.87	0.695143	266.786	7.3115	13.722
Mor-Braz	Penerf	47.510108	-2.648004	Wild	Adult	2013-05-10	2	261	0	0	0			1018.87	0.695143	266.786	7.3115	13.722
Mor-Braz	Penerf	47.510108	-2.648004	Wild	Adult	2013-05-10	3	260	0	0	0			1018.87	0.695143	266.786	7.3115	13.722
Mor-Braz	Penerf	47.510108	-2.648004	Wild	Young	2013-05-10	1	328	0	0	0			1018.87	0.695143	266.786	7.3115	13.722
Mor-Braz	Penerf	47.510108	-2.648004	Hatchery	Young	2013-05-10	1	350	0	0	0			1018.87	0.695143	266.786	7.3115	13.722
Mor-Braz	Penerf	47.510108	-2.648004	Wild	Adult	2013-05-28	1	242	2					1004.02	14.3342	282.221	7.39753	13.756
Mor-Braz	Penerf	47.510108	-2.648004	Wild	Adult	2013-05-28	2	247	1					1004.02	14.3342	282.221	7.39753	13.756
Mor-Braz	Penerf	47.510108	-2.648004	Wild	Adult	2013-05-28	3	247	0					1004.02	14.3342	282.221	7.39753	13.756
Mor-Braz	Penerf	47.510108	-2.648004	Wild	Young	2013-05-28	1	318	1					1004.02	14.3342	282.221	7.39753	13.756
Mor-Braz	Penerf	47.510108	-2.648004	Hatchery	Young	2013-05-28	1	338	2					1004.02	14.3342	282.221	7.39753	13.756
Mor-Braz	Penerf	47.510108	-2.648004	Wild	Adult	2013-06-10	1	230	2	29000	0		32.65	1014.37	2.07352	242.255	4.20512	16.673
Mor-Braz	Penerf	47.510108	-2.648004	Wild	Adult	2013-06-10	2	237	0	42000	0		32.65	1014.37	2.07352	242.255	4.20512	16.673
Mor-Braz	Penerf	47.510108	-2.648004	Wild	Adult	2013-06-10	3	236	1	12000	0		32.65	1014.37	2.07352	242.255	4.20512	16.673
Mor-Braz	Penerf	47.510108	-2.648004	Wild	Young	2013-06-10	1	313	5	6000000	0		32.65	1014.37	2.07352	242.255	4.20512	16.673
Mor-Braz	Penerf	47.510108	-2.648004	Hatchery	Young	2013-06-10	1	335	3	130000	0		32.65	1014.37	2.07352	242.255	4.20512	16.673
Mor-Braz	Penerf	47.510108	-2.648004	Wild	Adult	2013-06-27	1	217	0	910	0			1029.31	0	214.389	4.59635	16.699
Mor-Braz	Penerf	47.510108	-2.648004	Wild	Adult	2013-06-27	2	223	1	0	0			1029.31	0	214.389	4.59635	16.699
Mor-Braz	Penerf	47.510108	-2.648004	Wild	Adult	2013-06-27	3	222	1	2700	0			1029.31	0	214.389	4.59635	16.699
Mor-Braz	Penerf	47.510108	-2.648004	Wild	Young	2013-06-27	1	167	137	16000	0			1029.31	0	214.389	4.59635	16.699
Mor-Braz	Penerf	47.510108	-2.648004	Hatchery	Young	2013-06-27	1	250	76	120000	0			1029.31	0	214.389	4.59635	16.699
Mor-Braz	Penerf	47.510108	-2.648004	Wild	Adult	2013-07-11	1	204	0	3300	0			1019.16	0	47.9775	7.15213	18.53
Mor-Braz	Penerf	47.510108	-2.648004	Wild	Adult	2013-07-11	2	210	0	0	1			1019.16	0	47.9775	7.15213	18.53
Mor-Braz	Penerf	47.510108	-2.648004	Wild	Adult	2013-07-11	3	208	1	0	0			1019.16	0	47.9775	7.15213	18.53
Mor-Braz	Penerf	47.510108	-2.648004	Wild	Young	2013-07-11	1	155	3	1500	0			1019.16	0	47.9775	7.15213	18.53
Mor-Braz	Penerf	47.510108	-2.648004	Hatchery	Young	2013-07-11	1	198	43	6000000	0			1019.16	0	47.9775	7.15213	18.53
Mor-Braz	Penerf	47.510108	-2.648004	Wild	Adult	2013-07-23	1	190	1	1800	0			1014.93	0	273.849	3.80163	19.982
Mor-Braz	Penerf	47.510108	-2.648004	Wild	Adult	2013-07-23	2	186	1	15000	0			1014.93	0	273.849	3.80163	19.982
Mor-Braz	Penerf	47.510108	-2.648004	Wild	Adult	2013-07-23	3	195	0	0	0			1014.93	0	273.849	3.80163	19.982
Mor-Braz	Penerf	47.510108	-2.648004	Wild	Young	2013-07-23	1	133	13	0	0			1014.93	0	273.849	3.80163	19.982
Mor-Braz	Penerf	47.510108	-2.648004	Hatchery	Young	2013-07-23	1	140	49	3000	0			1014.93	0	273.849	3.80163	19.982
Mor-Braz	Penerf	47.510108	-2.648004	Wild	Adult	2013-08-08	1	177	0	0	0			1019.91	0.213397	144.854	3.62658	21.253
Mor-Braz	Penerf	47.510108	-2.648004	Wild	Adult	2013-08-08	2	173	0	0	0			1019.91	0.213397	144.854	3.62658	21.253
Mor-Braz	Penerf	47.510108	-2.648004	Wild	Adult	2013-08-08	3	182	0	600	0			1019.91	0.213397	144.854	3.62658	21.253
Mor-Braz	Penerf	47.510108	-2.648004	Wild	Young	2013-08-08	1	123	1	0	0			1019.91	0.213397	144.854	3.62658	21.253
Mor-Braz	Penerf	47.510108	-2.648004	Hatchery	Young	2013-08-08	1	129	2	6000000	0			1019.91	0.213397	144.854	3.62658	21.253
Mor-Braz	Penerf	47.510108	-2.648004	Wild	Adult	2013-08-22	1	164	0	9600	0			1015.79	0	140.038	4.07088	20.17
Mor-Braz	Penerf	47.510108	-2.648004	Wild	Adult	2013-08-22	2	160	0	600	0			1015.79	0	140.038	4.07088	20.17
Mor-Braz	Penerf	47.510108	-2.648004	Wild	Adult	2013-08-22	3	169	0	0	0			1015.79	0	140.038	4.07088	20.17
Mor-Braz	Penerf	47.510108	-2.648004	Wild	Young	2013-08-22	1	111	3	7700	0			1015.79	0	140.038	4.07088	20.17
Mor-Braz	Penerf	47.510108	-2.648004	Hatchery	Young	2013-08-22	1	106	14	18000	0			1015.79	0	140.038	4.07088	20.17
Mor-Braz	Penerf	47.510108	-2.648004	Wild	Adult	2013-09-06	1	148	3	0	0			1012.6	0.279339	294.208	5.72585	18.507
Mor-Braz	Penerf	47.510108	-2.648004	Wild	Adult	2013-09-06	2	147	0	0	0			1012.6	0.279339	294.208	5.72585	18.507
Mor-Braz	Penerf	47.510108	-2.648004	Wild	Adult	2013-09-06	3	156	0	0	0			1012.6	0.279339	294.208	5.72585	18.507
Mor-Braz	Penerf	47.510108	-2.648004	Wild	Young	2013-09-06	1	101	1	0	0			1012.6	0.279339	294.208	5.72585	18.507
Mor-Braz	Penerf	47.510108	-2.648004	Hatchery	Young	2013-09-06	1	96	1	0	0			1012.6	0.279339	294.208	5.72585	18.507
Mor-Braz	Penerf	47.510108	-2.648004	Wild	Adult	2013-09-18	1	133	2	0	0			1010.22	1.89493	297.657	8.60577	16.678
Mor-Braz	Penerf	47.510108	-2.648004	Wild	Adult	2013-09-18	2	134	0	0	0			1010.22	1.89493	297.657	8.60577	16.678
Mor-Braz	Penerf	47.510108	-2.648004	Wild	Adult	2013-09-18	3	143	0	0	0			1010.22	1.89493	297.657	8.60577	16.678
Mor-Braz	Penerf	47.510108	-2.648004	Wild	Young	2013-09-18	1	91	1	600	0			1010.22	1.89493	297.657	8.60577	16.678
Mor-Braz	Penerf	47.510108	-2.648004	Hatchery	Young	2013-09-18	1	87	0	600	0			1010.22	1.89493	297.657	8.60577	16.678
Mor-Braz	Penerf	47.510108	-2.648004	Wild	Adult	2013-10-08	1	120	0					1027.06	0	144.216	2.85045	17.656
Mor-Braz	Penerf	47.510108	-2.648004	Wild	Adult	2013-10-08	2	121	0					1027.06	0	144.216	2.85045	17.656
Mor-Braz	Penerf	47.510108	-2.648004	Wild	Adult	2013-10-08	3	130	0					1027.06	0	144.216	2.85045	17.656
Mor-Braz	Penerf	47.510108	-2.648004	Wild	Young	2013-10-08	1	82	0					1027.06	0	144.216	2.85045	17.656
Mor-Braz	Penerf	47.510108	-2.648004	Hatchery	Young	2013-10-08	1	77	1					1027.06	0	144.216	2.85045	17.656
Mor-Braz	Penerf	47.510108	-2.648004	Wild	Adult	2013-11-05	1	107	0					1004.21	8.84269	282.508	9.50046	14.532
Mor-Braz	Penerf	47.510108	-2.648004	Wild	Adult	2013-11-05	2	108	0					1004.21	8.84269	282.508	9.50046	14.532
Mor-Braz	Penerf	47.510108	-2.648004	Wild	Adult	2013-11-05	3	116	1					1004.21	8.84269	282.508	9.50046	14.532
Mor-Braz	Penerf	47.510108	-2.648004	Wild	Young	2013-11-05	1	73	0					1004.21	8.84269	282.508	9.50046	14.532
Mor-Braz	Penerf	47.510108	-2.648004	Hatchery	Young	2013-11-05	1	68	0					1004.21	8.84269	282.508	9.50046	14.532
Mor-Braz	Penerf	47.510108	-2.648004	Wild	Adult	2013-12-03	1	97	0					1029.43	0	70.2523	2.53469	9.4193
Mor-Braz	Penerf	47.510108	-2.648004	Wild	Adult	2013-12-03	2	98	0					1029.43	0	70.2523	2.53469	9.4193
Mor-Braz	Penerf	47.510108	-2.648004	Wild	Adult	2013-12-03	3	106	0					1029.43	0	70.2523	2.53469	9.4193
Mor-Braz	Penerf	47.510108	-2.648004	Wild	Young	2013-12-03	1	73	0					1029.43	0	70.2523	2.53469	9.4193
Mor-Braz	Penerf	47.510108	-2.648004	Hatchery	Young	2013-12-03	1	67	1					1029.43	0	70.2523	2.53469	9.4193
Mor-Braz	Penerf	47.510108	-2.648004	Wild	Adult	2013-12-16	1	87	0					1022.93	1.40677	198.299	8.33288	8.908
Mor-Braz	Penerf	47.510108	-2.648004	Wild	Adult	2013-12-16	2	88	0					1022.93	1.40677	198.299	8.33288	8.908
Mor-Braz	Penerf	47.510108	-2.648004	Wild	Adult	2013-12-16	3	96	0					1022.93	1.40677	198.299	8.33288	8.908
Mor-Braz	Penerf	47.510108	-2.648004	Wild	Young	2013-12-16	1	73	0					1022.93	1.40677	198.299	8.33288	8.908
Mor-Braz	Penerf	47.510108	-2.648004	Hatchery	Young	2013-12-16	1	67	0					1022.93	1.40677	198.299	8.33288	8.908
Vendée	Bourgneuf	47.026022	-2.030078	Wild	Adult	2013-03-11	1	300	0					992.45	17.3731	230.863	7.22861	9.3102
Vendée	Bourgneuf	47.026022	-2.030078	Wild	Adult	2013-03-11	2	300	0					992.45	17.3731	230.863	7.22861	9.3102
Vendée	Bourgneuf	47.026022	-2.030078	Wild	Adult	2013-03-11	3	300	0					992.45	17.3731	230.863	7.22861	9.3102
Vendée	Bourgneuf	47.026022	-2.030078	Wild	Young	2013-03-11	1	350	0					992.45	17.3731	230.863	7.22861	9.3102
Vendée	Bourgneuf	47.026022	-2.030078	Hatchery	Young	2013-03-11	1	350	0					992.45	17.3731	230.863	7.22861	9.3102
Vendée	Bourgneuf	47.026022	-2.030078	Wild	Adult	2013-03-28	1	295	5					1009.15	0	114.753	3.18619	8.6541
Vendée	Bourgneuf	47.026022	-2.030078	Wild	Adult	2013-03-28	2	292	8					1009.15	0	114.753	3.18619	8.6541
Vendée	Bourgneuf	47.026022	-2.030078	Wild	Adult	2013-03-28	3	295	5					1009.15	0	114.753	3.18619	8.6541
Vendée	Bourgneuf	47.026022	-2.030078	Wild	Adult	2013-04-12	1	283	2					1007.49	8.70989	245.358	8.93063	9.9267
Vendée	Bourgneuf	47.026022	-2.030078	Wild	Adult	2013-04-12	2	277	5					1007.49	8.70989	245.358	8.93063	9.9267
Vendée	Bourgneuf	47.026022	-2.030078	Wild	Adult	2013-04-12	3	282	3					1007.49	8.70989	245.358	8.93063	9.9267
Vendée	Bourgneuf	47.026022	-2.030078	Wild	Young	2013-04-12	1	295	21					1007.49	8.70989	245.358	8.93063	9.9267
Vendée	Bourgneuf	47.026022	-2.030078	Hatchery	Young	2013-04-12	1	349	0					1007.49	8.70989	245.358	8.93063	9.9267
Vendée	Bourgneuf	47.026022	-2.030078	Wild	Adult	2013-04-25	1	267	6					1021.26	0	177.978	3.42802	14.17
Vendée	Bourgneuf	47.026022	-2.030078	Wild	Adult	2013-04-25	2	258	9					1021.26	0	177.978	3.42802	14.17
Vendée	Bourgneuf	47.026022	-2.030078	Wild	Adult	2013-04-25	3	268	4					1021.26	0	177.978	3.42802	14.17
Vendée	Bourgneuf	47.026022	-2.030078	Wild	Young	2013-04-25	1	284	11					1021.26	0	177.978	3.42802	14.17
Vendée	Bourgneuf	47.026022	-2.030078	Hatchery	Young	2013-04-25	1	349	0					1021.26	0	177.978	3.42802	14.17
Vendée	Bourgneuf	47.026022	-2.030078	Wild	Adult	2013-05-08	1	256	1	0	0			1012.89	21.2994	234.922	7.43236	14.563
Vendée	Bourgneuf	47.026022	-2.030078	Wild	Adult	2013-05-08	2	246	2	0	0			1012.89	21.2994	234.922	7.43236	14.563
Vendée	Bourgneuf	47.026022	-2.030078	Wild	Adult	2013-05-08	3	257	1	0	0			1012.89	21.2994	234.922	7.43236	14.563
Vendée	Bourgneuf	47.026022	-2.030078	Wild	Young	2013-05-08	1	282	2	0	0			1012.89	21.2994	234.922	7.43236	14.563
Vendée	Bourgneuf	47.026022	-2.030078	Hatchery	Young	2013-05-08	1	348	0	0	0			1012.89	21.2994	234.922	7.43236	14.563
Vendée	Bourgneuf	47.026022	-2.030078	Wild	Adult	2013-05-27	1	238	5	0	0			1011.07	0	195.25	3.62694	14.157
Vendée	Bourgneuf	47.026022	-2.030078	Wild	Adult	2013-05-27	2	232	1	0	0			1011.07	0	195.25	3.62694	14.157
Vendée	Bourgneuf	47.026022	-2.030078	Wild	Adult	2013-05-27	3	239	5	0	0			1011.07	0	195.25	3.62694	14.157
Vendée	Bourgneuf	47.026022	-2.030078	Wild	Young	2013-05-27	1	276	6	0	0			1011.07	0	195.25	3.62694	14.157
Vendée	Bourgneuf	47.026022	-2.030078	Hatchery	Young	2013-05-27	1	316	32	0	0			1011.07	0	195.25	3.62694	14.157
Vendée	Bourgneuf	47.026022	-2.030078	Wild	Adult	2013-06-10	1	225	0	0	0		34.7	1014.76	3.62592	264.393	3.43767	16.462
Vendée	Bourgneuf	47.026022	-2.030078	Wild	Adult	2013-06-10	2	219	0	0	0		34.7	1014.76	3.62592	264.393	3.43767	16.462
Vendée	Bourgneuf	47.026022	-2.030078	Wild	Adult	2013-06-10	3	225	1	0	0		34.7	1014.76	3.62592	264.393	3.43767	16.462
Vendée	Bourgneuf	47.026022	-2.030078	Wild	Young	2013-06-10	1	221	11	600	0		34.7	1014.76	3.62592	264.393	3.43767	16.462
Vendée	Bourgneuf	47.026022	-2.030078	Hatchery	Young	2013-06-10	1	316	0	3600000	0		34.7	1014.76	3.62592	264.393	3.43767	16.462
Vendée	Bourgneuf	47.026022	-2.030078	Wild	Adult	2013-06-25	1	209	3	0	0			1029.42	0	256.819	2.52169	16.778
Vendée	Bourgneuf	47.026022	-2.030078	Wild	Adult	2013-06-25	2	205	1	0	0			1029.42	0	256.819	2.52169	16.778
Vendée	Bourgneuf	47.026022	-2.030078	Wild	Adult	2013-06-25	3	211	1	0	0			1029.42	0	256.819	2.52169	16.778
Vendée	Bourgneuf	47.026022	-2.030078	Wild	Young	2013-06-25	1	134	78	5600	0			1029.42	0	256.819	2.52169	16.778
Vendée	Bourgneuf	47.026022	-2.030078	Hatchery	Young	2013-06-25	1	88	227	0	0			1029.42	0	256.819	2.52169	16.778
Vendée	Bourgneuf	47.026022	-2.030078	Wild	Adult	2013-07-09	1	196	0	600	0			1020.66	0	48.9109	6.14566	21.738
Vendée	Bourgneuf	47.026022	-2.030078	Wild	Adult	2013-07-09	2	191	1	0	0			1020.66	0	48.9109	6.14566	21.738
Vendée	Bourgneuf	47.026022	-2.030078	Wild	Adult	2013-07-09	3	196	2	0	0			1020.66	0	48.9109	6.14566	21.738
Vendée	Bourgneuf	47.026022	-2.030078	Wild	Young	2013-07-09	1	122	3	0	0			1020.66	0	48.9109	6.14566	21.738
Vendée	Bourgneuf	47.026022	-2.030078	Hatchery	Young	2013-07-09	1	74	5	5600	0			1020.66	0	48.9109	6.14566	21.738
Vendée	Bourgneuf	47.026022	-2.030078	Wild	Adult	2013-07-26	1	183	0	0	0			1012.3	4.47218	305.262	1.80599	21.946
Vendée	Bourgneuf	47.026022	-2.030078	Wild	Adult	2013-07-26	2	178	0	0	0			1012.3	4.47218	305.262	1.80599	21.946
Vendée	Bourgneuf	47.026022	-2.030078	Wild	Adult	2013-07-26	3	183	0	2800	0			1012.3	4.47218	305.262	1.80599	21.946
Vendée	Bourgneuf	47.026022	-2.030078	Wild	Young	2013-07-26	1	112	1	600	0			1012.3	4.47218	305.262	1.80599	21.946
Vendée	Bourgneuf	47.026022	-2.030078	Hatchery	Young	2013-07-26	1	58	7	1400	0			1012.3	4.47218	305.262	1.80599	21.946
Vendée	Bourgneuf	47.026022	-2.030078	Wild	Adult	2013-08-08	1	169	1	0	0			1019.75	2.24387	236.048	2.4844	21.34
Vendée	Bourgneuf	47.026022	-2.030078	Wild	Adult	2013-08-08	2	165	0	600	0			1019.75	2.24387	236.048	2.4844	21.34
Vendée	Bourgneuf	47.026022	-2.030078	Wild	Adult	2013-08-08	3	168	2	0	0			1019.75	2.24387	236.048	2.4844	21.34
Vendée	Bourgneuf	47.026022	-2.030078	Wild	Young	2013-08-08	1	101	2	0	0			1019.75	2.24387	236.048	2.4844	21.34
Vendée	Bourgneuf	47.026022	-2.030078	Hatchery	Young	2013-08-08	1	48	1	0	0			1019.75	2.24387	236.048	2.4844	21.34
Vendée	Bourgneuf	47.026022	-2.030078	Wild	Adult	2013-08-22	1	156	0	0	0			1015.26	0	72.1576	3.75656	20.892
Vendée	Bourgneuf	47.026022	-2.030078	Wild	Adult	2013-08-22	2	152	0	0	0			1015.26	0	72.1576	3.75656	20.892
Vendée	Bourgneuf	47.026022	-2.030078	Wild	Adult	2013-08-22	3	155	0	0	0			1015.26	0	72.1576	3.75656	20.892
Vendée	Bourgneuf	47.026022	-2.030078	Wild	Young	2013-08-22	1	92	0	0	0			1015.26	0	72.1576	3.75656	20.892
Vendée	Bourgneuf	47.026022	-2.030078	Hatchery	Young	2013-08-22	1	39	0	0	0			1015.26	0	72.1576	3.75656	20.892
Vendée	Bourgneuf	47.026022	-2.030078	Wild	Adult	2013-09-05	1	142	1	0	0			1012.68	0	298.131	2.44833	20.213
Vendée	Bourgneuf	47.026022	-2.030078	Wild	Adult	2013-09-05	2	139	0	0	0			1012.68	0	298.131	2.44833	20.213
Vendée	Bourgneuf	47.026022	-2.030078	Wild	Adult	2013-09-05	3	142	0	0	0			1012.68	0	298.131	2.44833	20.213
Vendée	Bourgneuf	47.026022	-2.030078	Wild	Young	2013-09-05	1	82	1	0	0			1012.68	0	298.131	2.44833	20.213
Vendée	Bourgneuf	47.026022	-2.030078	Hatchery	Young	2013-09-05	1	30	0					1012.68	0	298.131	2.44833	20.213
Vendée	Bourgneuf	47.026022	-2.030078	Wild	Adult	2013-09-23	1	129	0	0	0			1020.31	0	93.0375	5.31874	18.215
Vendée	Bourgneuf	47.026022	-2.030078	Wild	Adult	2013-09-23	2	126	0	0	0			1020.31	0	93.0375	5.31874	18.215
Vendée	Bourgneuf	47.026022	-2.030078	Wild	Adult	2013-09-23	3	129	0	0	0			1020.31	0	93.0375	5.31874	18.215
Vendée	Bourgneuf	47.026022	-2.030078	Wild	Young	2013-09-23	1	73	0	0	0			1020.31	0	93.0375	5.31874	18.215
Vendée	Bourgneuf	47.026022	-2.030078	Hatchery	Young	2013-09-23	1	29	1	3500	0			1020.31	0	93.0375	5.31874	18.215
Vendée	Bourgneuf	47.026022	-2.030078	Wild	Adult	2013-10-04	1	116	0					1014.49	4.31098	234.586	4.63598	18.355
Vendée	Bourgneuf	47.026022	-2.030078	Wild	Adult	2013-10-04	2	113	0					1014.49	4.31098	234.586	4.63598	18.355
Vendée	Bourgneuf	47.026022	-2.030078	Wild	Adult	2013-10-04	3	113	0					1014.49	4.31098	234.586	4.63598	18.355
Vendée	Bourgneuf	47.026022	-2.030078	Wild	Young	2013-10-04	1	64	0					1014.49	4.31098	234.586	4.63598	18.355
Vendée	Bourgneuf	47.026022	-2.030078	Hatchery	Young	2013-10-04	1	21	0					1014.49	4.31098	234.586	4.63598	18.355
Vendée	Bourgneuf	47.026022	-2.030078	Wild	Adult	2013-11-07	1	103	0					1012.02	20.8378	237.334	8.45522	14.807
Vendée	Bourgneuf	47.026022	-2.030078	Wild	Adult	2013-11-07	2	100	0					1012.02	20.8378	237.334	8.45522	14.807
Vendée	Bourgneuf	47.026022	-2.030078	Wild	Adult	2013-11-07	3	100	0					1012.02	20.8378	237.334	8.45522	14.807
Vendée	Bourgneuf	47.026022	-2.030078	Wild	Young	2013-11-07	1	55	0					1012.02	20.8378	237.334	8.45522	14.807
Vendée	Bourgneuf	47.026022	-2.030078	Hatchery	Young	2013-11-07	1	12	0					1012.02	20.8378	237.334	8.45522	14.807
Vendée	Bourgneuf	47.026022	-2.030078	Wild	Adult	2013-12-03	1	93	0					1029.34	0	114.651	1.72729	8.2746
Vendée	Bourgneuf	47.026022	-2.030078	Wild	Adult	2013-12-03	2	90	0					1029.34	0	114.651	1.72729	8.2746
Vendée	Bourgneuf	47.026022	-2.030078	Wild	Adult	2013-12-03	3	90	0					1029.34	0	114.651	1.72729	8.2746
Vendée	Bourgneuf	47.026022	-2.030078	Wild	Young	2013-12-03	1	55	0					1029.34	0	114.651	1.72729	8.2746
Vendée	Bourgneuf	47.026022	-2.030078	Hatchery	Young	2013-12-03	1	12	0					1029.34	0	114.651	1.72729	8.2746
Vendée	Bourgneuf	47.026022	-2.030078	Wild	Adult	2013-12-16	1	83	0					1024.42	0.21706	189.387	5.95846	8.7341
Vendée	Bourgneuf	47.026022	-2.030078	Wild	Adult	2013-12-16	2	80	0					1024.42	0.21706	189.387	5.95846	8.7341
Vendée	Bourgneuf	47.026022	-2.030078	Wild	Adult	2013-12-16	3	80	0					1024.42	0.21706	189.387	5.95846	8.7341
Vendée	Bourgneuf	47.026022	-2.030078	Wild	Young	2013-12-16	1	51	4					1024.42	0.21706	189.387	5.95846	8.7341
Pertuis Charentais	Loix en Re	46.225069	-1.404058	Wild	Adult	2013-03-11	1	300	0					994.484	11.8513	227.472	9.97245	9.4181
Pertuis Charentais	Loix en Re	46.225069	-1.404058	Wild	Adult	2013-03-11	2	300	0					994.484	11.8513	227.472	9.97245	9.4181
Pertuis Charentais	Loix en Re	46.225069	-1.404058	Wild	Adult	2013-03-11	3	300	0					994.484	11.8513	227.472	9.97245	9.4181
Pertuis Charentais	Loix en Re	46.225069	-1.404058	Wild	Young	2013-03-11	1	350	0					994.484	11.8513	227.472	9.97245	9.4181
Pertuis Charentais	Loix en Re	46.225069	-1.404058	Hatchery	Young	2013-03-11	1	350	0					994.484	11.8513	227.472	9.97245	9.4181
Pertuis Charentais	Loix en Re	46.225069	-1.404058	Wild	Adult	2013-03-27	1	295	5					1005.11	0	46.337	5.87307	9.5991
Pertuis Charentais	Loix en Re	46.225069	-1.404058	Wild	Adult	2013-03-27	2	295	5					1005.11	0	46.337	5.87307	9.5991
Pertuis Charentais	Loix en Re	46.225069	-1.404058	Wild	Adult	2013-03-27	3	295	5					1005.11	0	46.337	5.87307	9.5991
Pertuis Charentais	Loix en Re	46.225069	-1.404058	Wild	Young	2013-03-27	1	350	0					1005.11	0	46.337	5.87307	9.5991
Pertuis Charentais	Loix en Re	46.225069	-1.404058	Hatchery	Young	2013-03-27	1	350	0					1005.11	0	46.337	5.87307	9.5991
Pertuis Charentais	Loix en Re	46.225069	-1.404058	Wild	Adult	2013-04-10	1	283	2					1009	21.2179	228.307	9.07147	10.546
Pertuis Charentais	Loix en Re	46.225069	-1.404058	Wild	Adult	2013-04-10	2	283	2					1009	21.2179	228.307	9.07147	10.546
Pertuis Charentais	Loix en Re	46.225069	-1.404058	Wild	Adult	2013-04-10	3	280	5					1009	21.2179	228.307	9.07147	10.546
Pertuis Charentais	Loix en Re	46.225069	-1.404058	Wild	Young	2013-04-10	1	334	16					1009	21.2179	228.307	9.07147	10.546
Pertuis Charentais	Loix en Re	46.225069	-1.404058	Hatchery	Young	2013-04-10	1	350	0					1009	21.2179	228.307	9.07147	10.546
Pertuis Charentais	Loix en Re	46.225069	-1.404058	Wild	Adult	2013-04-24	1	271	2					1024.83	0	80.9975	3.43561	13.153
Pertuis Charentais	Loix en Re	46.225069	-1.404058	Wild	Adult	2013-04-24	2	268	5					1024.83	0	80.9975	3.43561	13.153
Pertuis Charentais	Loix en Re	46.225069	-1.404058	Wild	Adult	2013-04-24	3	270	0					1024.83	0	80.9975	3.43561	13.153
Pertuis Charentais	Loix en Re	46.225069	-1.404058	Wild	Young	2013-04-24	1	327	7					1024.83	0	80.9975	3.43561	13.153
Pertuis Charentais	Loix en Re	46.225069	-1.404058	Hatchery	Young	2013-04-24	1	350	0					1024.83	0	80.9975	3.43561	13.153
Pertuis Charentais	Loix en Re	46.225069	-1.404058	Wild	Adult	2013-05-07	1	260	1	0	0			1015.96	4.76525	241.408	3.45167	14.328
Pertuis Charentais	Loix en Re	46.225069	-1.404058	Wild	Adult	2013-05-07	2	254	4	0	0			1015.96	4.76525	241.408	3.45167	14.328
Pertuis Charentais	Loix en Re	46.225069	-1.404058	Wild	Adult	2013-05-07	3	259	1	1100	0			1015.96	4.76525	241.408	3.45167	14.328
Pertuis Charentais	Loix en Re	46.225069	-1.404058	Wild	Young	2013-05-07	1	327	0	0	0			1015.96	4.76525	241.408	3.45167	14.328
Pertuis Charentais	Loix en Re	46.225069	-1.404058	Hatchery	Young	2013-05-07	1	347	3	0	0			1015.96	4.76525	241.408	3.45167	14.328
Pertuis Charentais	Loix en Re	46.225069	-1.404058	Wild	Adult	2013-05-27	1	244	3	0	0			1011.05	0	157.794	3.60474	14.332
Pertuis Charentais	Loix en Re	46.225069	-1.404058	Wild	Adult	2013-05-27	2	239	2	0	0			1011.05	0	157.794	3.60474	14.332
Pertuis Charentais	Loix en Re	46.225069	-1.404058	Wild	Adult	2013-05-27	3	246	0	0	0			1011.05	0	157.794	3.60474	14.332
Pertuis Charentais	Loix en Re	46.225069	-1.404058	Wild	Young	2013-05-27	1	314	4	0	0			1011.05	0	157.794	3.60474	14.332
Pertuis Charentais	Loix en Re	46.225069	-1.404058	Hatchery	Young	2013-05-27	1	332	4					1011.05	0	157.794	3.60474	14.332
Pertuis Charentais	Loix en Re	46.225069	-1.404058	Wild	Adult	2013-06-10	1	231	0	32000	0			1015.24	2.57816	262.807	4.61186	16.535
Pertuis Charentais	Loix en Re	46.225069	-1.404058	Wild	Adult	2013-06-10	2	226	0	0	0			1015.24	2.57816	262.807	4.61186	16.535
Pertuis Charentais	Loix en Re	46.225069	-1.404058	Wild	Adult	2013-06-10	3	232	1	600	0			1015.24	2.57816	262.807	4.61186	16.535
Pertuis Charentais	Loix en Re	46.225069	-1.404058	Wild	Young	2013-06-10	1	187	118	6000000	0			1015.24	2.57816	262.807	4.61186	16.535
Pertuis Charentais	Loix en Re	46.225069	-1.404058	Hatchery	Young	2013-06-10	1	264	59	6000000	0			1015.24	2.57816	262.807	4.61186	16.535
Pertuis Charentais	Loix en Re	46.225069	-1.404058	Wild	Adult	2013-06-24	1	212	6	15000	0			1027.33	0	314.889	5.55383	16.855
Pertuis Charentais	Loix en Re	46.225069	-1.404058	Wild	Adult	2013-06-24	2	209	4	3500	0			1027.33	0	314.889	5.55383	16.855
Pertuis Charentais	Loix en Re	46.225069	-1.404058	Wild	Adult	2013-06-24	3	219	0	1800	0			1027.33	0	314.889	5.55383	16.855
Pertuis Charentais	Loix en Re	46.225069	-1.404058	Wild	Young	2013-06-24	1	124	54	120000	0			1027.33	0	314.889	5.55383	16.855
Pertuis Charentais	Loix en Re	46.225069	-1.404058	Hatchery	Young	2013-06-24	1	114	141	3900	0			1027.33	0	314.889	5.55383	16.855
Pertuis Charentais	Loix en Re	46.225069	-1.404058	Wild	Adult	2013-07-10	1	199	0	1200	0			1016.33	0	45.0547	7.12632	20.698
Pertuis Charentais	Loix en Re	46.225069	-1.404058	Wild	Adult	2013-07-10	2	195	1	0	0			1016.33	0	45.0547	7.12632	20.698
Pertuis Charentais	Loix en Re	46.225069	-1.404058	Wild	Adult	2013-07-10	3	205	1	0	0			1016.33	0	45.0547	7.12632	20.698
Pertuis Charentais	Loix en Re	46.225069	-1.404058	Wild	Young	2013-07-10	1	114	1	3500	0			1016.33	0	45.0547	7.12632	20.698
Pertuis Charentais	Loix en Re	46.225069	-1.404058	Hatchery	Young	2013-07-10	1	77	29	4200000	0			1016.33	0	45.0547	7.12632	20.698
Pertuis Charentais	Loix en Re	46.225069	-1.404058	Wild	Adult	2013-07-24	1	185	1	3200	0			1016.53	0.922278	283.789	2.80749	20.716
Pertuis Charentais	Loix en Re	46.225069	-1.404058	Wild	Adult	2013-07-24	2	180	2	3600	0			1016.53	0.922278	283.789	2.80749	20.716
Pertuis Charentais	Loix en Re	46.225069	-1.404058	Wild	Adult	2013-07-24	3	190	2	1000	0			1016.53	0.922278	283.789	2.80749	20.716
Pertuis Charentais	Loix en Re	46.225069	-1.404058	Wild	Young	2013-07-24	1	99	6	2400000	0			1016.53	0.922278	283.789	2.80749	20.716
Pertuis Charentais	Loix en Re	46.225069	-1.404058	Hatchery	Young	2013-07-24	1	42	35	25000	0			1016.53	0.922278	283.789	2.80749	20.716
Pertuis Charentais	Loix en Re	46.225069	-1.404058	Wild	Adult	2013-08-08	1	171	1	600	0			1019.67	0.12639	316.272	3.6571	21.08
Pertuis Charentais	Loix en Re	46.225069	-1.404058	Wild	Adult	2013-08-08	2	167	0	600	0			1019.67	0.12639	316.272	3.6571	21.08
Pertuis Charentais	Loix en Re	46.225069	-1.404058	Wild	Adult	2013-08-08	3	174	3	2500	0			1019.67	0.12639	316.272	3.6571	21.08
Pertuis Charentais	Loix en Re	46.225069	-1.404058	Hatchery	Young	2013-08-08	1	28	5	61000	0			1019.67	0.12639	316.272	3.6571	21.08
Pertuis Charentais	Loix en Re	46.225069	-1.404058	Hatchery	Young	2013-08-08	1	25	3	61000	0			1019.67	0.12639	316.272	3.6571	21.08
Pertuis Charentais	Loix en Re	46.225069	-1.404058	Wild	Adult	2013-08-19	1	157	1	0	0			1022.34	0.685068	316.686	4.42432	20.019
Pertuis Charentais	Loix en Re	46.225069	-1.404058	Wild	Adult	2013-08-19	2	153	1	0	0			1022.34	0.685068	316.686	4.42432	20.019
Pertuis Charentais	Loix en Re	46.225069	-1.404058	Wild	Adult	2013-08-19	3	161	0	0	0			1022.34	0.685068	316.686	4.42432	20.019
Pertuis Charentais	Loix en Re	46.225069	-1.404058	Wild	Young	2013-08-19	1	78	0	0	0			1022.34	0.685068	316.686	4.42432	20.019
Pertuis Charentais	Loix en Re	46.225069	-1.404058	Hatchery	Young	2013-08-19	1	18	3	600	0			1022.34	0.685068	316.686	4.42432	20.019
Pertuis Charentais	Loix en Re	46.225069	-1.404058	Wild	Adult	2013-09-05	1	144	0	600	0	522600	34.9	1012.58	0	289.23	2.03492	19.558
Pertuis Charentais	Loix en Re	46.225069	-1.404058	Wild	Adult	2013-09-05	2	140	0	0	0	522600	34.9	1012.58	0	289.23	2.03492	19.558
Pertuis Charentais	Loix en Re	46.225069	-1.404058	Wild	Adult	2013-09-05	3	148	0	0	0	522600	34.9	1012.58	0	289.23	2.03492	19.558
Pertuis Charentais	Loix en Re	46.225069	-1.404058	Wild	Young	2013-09-05	1	68	1	0	0	522600	34.9	1012.58	0	289.23	2.03492	19.558
Pertuis Charentais	Loix en Re	46.225069	-1.404058	Hatchery	Young	2013-09-05	1	9	0	9800	0	522600	34.9	1012.58	0	289.23	2.03492	19.558
Pertuis Charentais	Loix en Re	46.225069	-1.404058	Wild	Adult	2013-09-19	1	131	0	0	0			1018.03	0.963492	289.705	4.89841	17.3
Pertuis Charentais	Loix en Re	46.225069	-1.404058	Wild	Adult	2013-09-19	2	127	0	0	0			1018.03	0.963492	289.705	4.89841	17.3
Pertuis Charentais	Loix en Re	46.225069	-1.404058	Wild	Adult	2013-09-19	3	135	0	0	0			1018.03	0.963492	289.705	4.89841	17.3
Pertuis Charentais	Loix en Re	46.225069	-1.404058	Wild	Young	2013-09-19	1	58	1	0	0			1018.03	0.963492	289.705	4.89841	17.3
Pertuis Charentais	Loix en Re	46.225069	-1.404058	Hatchery	Young	2013-09-19	1	0	0					1018.03	0.963492	289.705	4.89841	17.3
Pertuis Charentais	Loix en Re	46.225069	-1.404058	Wild	Adult	2013-10-09	1	131	0					1024.24	0.06869	159.255	3.67097	18.267
Pertuis Charentais	Loix en Re	46.225069	-1.404058	Wild	Young	2013-10-09	1	49	0					1024.24	0.06869	159.255	3.67097	18.267
Pertuis Charentais	Loix en Re	46.225069	-1.404058	Hatchery	Young	2013-10-09	1	0	0					1024.24	0.06869	159.255	3.67097	18.267
Pertuis Charentais	Loix en Re	46.225069	-1.404058	Wild	Adult	2013-11-05	1	108	0					1006.22	16.166	287.324	10.4668	15.502
Pertuis Charentais	Loix en Re	46.225069	-1.404058	Wild	Adult	2013-11-05	2	104	2					1006.22	16.166	287.324	10.4668	15.502
Pertuis Charentais	Loix en Re	46.225069	-1.404058	Wild	Adult	2013-11-05	3	112	0					1006.22	16.166	287.324	10.4668	15.502
Pertuis Charentais	Loix en Re	46.225069	-1.404058	Wild	Young	2013-11-05	1	49	0					1006.22	16.166	287.324	10.4668	15.502
Pertuis Charentais	Loix en Re	46.225069	-1.404058	Hatchery	Young	2013-11-05	1	0	0					1006.22	16.166	287.324	10.4668	15.502
Pertuis Charentais	Loix en Re	46.225069	-1.404058	Wild	Adult	2013-12-02	1	97	1					1027.76	0	60.5842	7.46099	8.5642
Pertuis Charentais	Loix en Re	46.225069	-1.404058	Wild	Adult	2013-12-02	2	93	1					1027.76	0	60.5842	7.46099	8.5642
Pertuis Charentais	Loix en Re	46.225069	-1.404058	Wild	Adult	2013-12-02	3	102	0					1027.76	0	60.5842	7.46099	8.5642
Pertuis Charentais	Loix en Re	46.225069	-1.404058	Wild	Young	2013-12-02	1	49	0					1027.76	0	60.5842	7.46099	8.5642
Pertuis Charentais	Loix en Re	46.225069	-1.404058	Hatchery	Young	2013-12-02	1	0	0					1027.76	0	60.5842	7.46099	8.5642
Pertuis Charentais	Loix en Re	46.225069	-1.404058	Wild	Adult	2013-12-16	1	87	0			83200	32.3	1025.72	0.119979	179.723	5.41373	7.8664
Pertuis Charentais	Loix en Re	46.225069	-1.404058	Wild	Adult	2013-12-16	2	82	0			83200	32.3	1025.72	0.119979	179.723	5.41373	7.8664
Pertuis Charentais	Loix en Re	46.225069	-1.404058	Wild	Adult	2013-12-16	3	91	1			83200	32.3	1025.72	0.119979	179.723	5.41373	7.8664
Pertuis Charentais	Loix en Re	46.225069	-1.404058	Wild	Young	2013-12-16	1	49	0			83200	32.3	1025.72	0.119979	179.723	5.41373	7.8664
Pertuis Charentais	Loix en Re	46.225069	-1.404058	Hatchery	Young	2013-12-16	1	0	0			83200	32.3	1025.72	0.119979	179.723	5.41373	7.8664
Pertuis Charentais	Agnas	45.868542	-1.172305	Wild	Adult	2013-03-11	1	300	0					995.591	12.4182	226.32	9.42731	9.7221
Pertuis Charentais	Agnas	45.868542	-1.172305	Wild	Adult	2013-03-11	2	300	0					995.591	12.4182	226.32	9.42731	9.7221
Pertuis Charentais	Agnas	45.868542	-1.172305	Wild	Adult	2013-03-11	3	300	0					995.591	12.4182	226.32	9.42731	9.7221
Pertuis Charentais	Agnas	45.868542	-1.172305	Wild	Young	2013-03-11	1	350	0					995.591	12.4182	226.32	9.42731	9.7221
Pertuis Charentais	Agnas	45.868542	-1.172305	Hatchery	Young	2013-03-11	1	350	0					995.591	12.4182	226.32	9.42731	9.7221
Pertuis Charentais	Agnas	45.868542	-1.172305	Wild	Adult	2013-03-27	1	291	9					1004.52	0	43.8808	5.46508
Pertuis Charentais	Agnas	45.868542	-1.172305	Wild	Adult	2013-03-27	2	297	3					1004.52	0	43.8808	5.46508
Pertuis Charentais	Agnas	45.868542	-1.172305	Wild	Adult	2013-03-27	3	297	3					1004.52	0	43.8808	5.46508
Pertuis Charentais	Agnas	45.868542	-1.172305	Wild	Young	2013-03-27	1	350	0					1004.52	0	43.8808	5.46508
Pertuis Charentais	Agnas	45.868542	-1.172305	Hatchery	Young	2013-03-27	1	350	0					1004.52	0	43.8808	5.46508
Pertuis Charentais	Agnas	45.868542	-1.172305	Wild	Adult	2013-04-10	1	281	0					1009.93	13.7435	227.361	7.87157	10.741
Pertuis Charentais	Agnas	45.868542	-1.172305	Wild	Adult	2013-04-10	2	287	0					1009.93	13.7435	227.361	7.87157	10.741
Pertuis Charentais	Agnas	45.868542	-1.172305	Wild	Adult	2013-04-10	3	284	3					1009.93	13.7435	227.361	7.87157	10.741
Pertuis Charentais	Agnas	45.868542	-1.172305	Wild	Young	2013-04-10	1	340	10					1009.93	13.7435	227.361	7.87157	10.741
Pertuis Charentais	Agnas	45.868542	-1.172305	Hatchery	Young	2013-04-10	1	350	0					1009.93	13.7435	227.361	7.87157	10.741
Pertuis Charentais	Agnas	45.868542	-1.172305	Wild	Adult	2013-04-25	1	274	1					1021.08	0	176.287	4.23673	14.004
Pertuis Charentais	Agnas	45.868542	-1.172305	Wild	Adult	2013-04-25	2	273	1					1021.08	0	176.287	4.23673	14.004
Pertuis Charentais	Agnas	45.868542	-1.172305	Wild	Adult	2013-04-25	3	273	1					1021.08	0	176.287	4.23673	14.004
Pertuis Charentais	Agnas	45.868542	-1.172305	Wild	Young	2013-04-25	1	309	16					1021.08	0	176.287	4.23673	14.004
Pertuis Charentais	Agnas	45.868542	-1.172305	Hatchery	Young	2013-04-25	1	348	0					1021.08	0	176.287	4.23673	14.004
Pertuis Charentais	Agnas	45.868542	-1.172305	Wild	Adult	2013-05-13	1	259	5	600	1	254150	31.2	1022.68	1.16956	262.933	4.87561	13.949
Pertuis Charentais	Agnas	45.868542	-1.172305	Wild	Adult	2013-05-13	2	261	2	600	0	254150	31.2	1022.68	1.16956	262.933	4.87561	13.949
Pertuis Charentais	Agnas	45.868542	-1.172305	Wild	Adult	2013-05-13	3	261	2	600	1	254150	31.2	1022.68	1.16956	262.933	4.87561	13.949
Pertuis Charentais	Agnas	45.868542	-1.172305	Wild	Young	2013-05-13	1	297	3	0	0	254150	31.2	1022.68	1.16956	262.933	4.87561	13.949
Pertuis Charentais	Agnas	45.868542	-1.172305	Hatchery	Young	2013-05-13	1	348	0	600	0	254150	31.2	1022.68	1.16956	262.933	4.87561	13.949
Pertuis Charentais	Agnas	45.868542	-1.172305	Wild	Adult	2013-05-28	1	244	2	0	1			1006.18	17.058	271.508	7.57061	14.483
Pertuis Charentais	Agnas	45.868542	-1.172305	Wild	Adult	2013-05-28	2	238	0	0	0			1006.18	17.058	271.508	7.57061	14.483
Pertuis Charentais	Agnas	45.868542	-1.172305	Wild	Adult	2013-05-28	3	249	1	0	0			1006.18	17.058	271.508	7.57061	14.483
Pertuis Charentais	Agnas	45.868542	-1.172305	Wild	Young	2013-05-28	1	251	45	11000	0			1006.18	17.058	271.508	7.57061	14.483
Pertuis Charentais	Agnas	45.868542	-1.172305	Hatchery	Young	2013-05-28	1	346	2	4900000	0			1006.18	17.058	271.508	7.57061	14.483
Pertuis Charentais	Agnas	45.868542	-1.172305	Wild	Adult	2013-06-10	1	229	0	1600	0			1015.47	3.75231	264.533	4.44432	16.015
Pertuis Charentais	Agnas	45.868542	-1.172305	Wild	Adult	2013-06-10	2	224	1	0	0			1015.47	3.75231	264.533	4.44432	16.015
Pertuis Charentais	Agnas	45.868542	-1.172305	Wild	Adult	2013-06-10	3	235	2	1400	0			1015.47	3.75231	264.533	4.44432	16.015
Pertuis Charentais	Agnas	45.868542	-1.172305	Wild	Young	2013-06-10	1	190	19	1400	0			1015.47	3.75231	264.533	4.44432	16.015
Pertuis Charentais	Agnas	45.868542	-1.172305	Hatchery	Young	2013-06-10	1	306	38	6000000	0			1015.47	3.75231	264.533	4.44432	16.015
Pertuis Charentais	Agnas	45.868542	-1.172305	Wild	Adult	2013-06-24	1	215	1	2400	0			1027.43	0	316.058	4.84422	16.669
Pertuis Charentais	Agnas	45.868542	-1.172305	Wild	Adult	2013-06-24	2	211	0	6500	0			1027.43	0	316.058	4.84422	16.669
Pertuis Charentais	Agnas	45.868542	-1.172305	Wild	Adult	2013-06-24	3	219	3	1300	0			1027.43	0	316.058	4.84422	16.669
Pertuis Charentais	Agnas	45.868542	-1.172305	Wild	Young	2013-06-24	1	170	14	210000	0			1027.43	0	316.058	4.84422	16.669
Pertuis Charentais	Agnas	45.868542	-1.172305	Hatchery	Young	2013-06-24	1	136	159	2800	0			1027.43	0	316.058	4.84422	16.669
Pertuis Charentais	Agnas	45.868542	-1.172305	Wild	Adult	2013-07-09	1	200	6	600	0			1018.47	0	49.098	6.05649	20.042
Pertuis Charentais	Agnas	45.868542	-1.172305	Wild	Adult	2013-07-09	2	196	2	1200	1			1018.47	0	49.098	6.05649	20.042
Pertuis Charentais	Agnas	45.868542	-1.172305	Wild	Adult	2013-07-09	3	204	2	8200	1			1018.47	0	49.098	6.05649	20.042
Pertuis Charentais	Agnas	45.868542	-1.172305	Wild	Young	2013-07-09	1	147	14	3800	0			1018.47	0	49.098	6.05649	20.042
Pertuis Charentais	Agnas	45.868542	-1.172305	Hatchery	Young	2013-07-09	1	123	4	770	0			1018.47	0	49.098	6.05649	20.042
Pertuis Charentais	Agnas	45.868542	-1.172305	Wild	Adult	2013-07-23	1	182	2	0	0			1014.94	7.77846	309.432	3.9432	20.342
Pertuis Charentais	Agnas	45.868542	-1.172305	Wild	Adult	2013-07-23	2	182	4	0	0			1014.94	7.77846	309.432	3.9432	20.342
Pertuis Charentais	Agnas	45.868542	-1.172305	Wild	Adult	2013-07-23	3	168	17	0	0			1014.94	7.77846	309.432	3.9432	20.342
Pertuis Charentais	Agnas	45.868542	-1.172305	Wild	Young	2013-07-23	1	135	4	0	0			1014.94	7.77846	309.432	3.9432	20.342
Pertuis Charentais	Agnas	45.868542	-1.172305	Hatchery	Young	2013-07-23	1	93	18	160000	0			1014.94	7.77846	309.432	3.9432	20.342
Pertuis Charentais	Agnas	45.868542	-1.172305	Wild	Adult	2013-08-07	1	167	1	0	0			1012.73	1.63665	296.376	3.647	21.352
Pertuis Charentais	Agnas	45.868542	-1.172305	Wild	Adult	2013-08-07	2	167	1	0	0			1012.73	1.63665	296.376	3.647	21.352
Pertuis Charentais	Agnas	45.868542	-1.172305	Wild	Adult	2013-08-07	3	134	21	0	0			1012.73	1.63665	296.376	3.647	21.352
Pertuis Charentais	Agnas	45.868542	-1.172305	Wild	Young	2013-08-07	1	117	9	43000	0			1012.73	1.63665	296.376	3.647	21.352
Pertuis Charentais	Agnas	45.868542	-1.172305	Hatchery	Young	2013-08-07	1	93	0	0	0			1012.73	1.63665	296.376	3.647	21.352
Pertuis Charentais	Agnas	45.868542	-1.172305	Wild	Adult	2013-08-20	1	152	2	0	0			1026.1	0	51.5821	4.55382	20.087
Pertuis Charentais	Agnas	45.868542	-1.172305	Wild	Adult	2013-08-20	2	151	2	600	0			1026.1	0	51.5821	4.55382	20.087
Pertuis Charentais	Agnas	45.868542	-1.172305	Wild	Adult	2013-08-20	3	112	11	0	0			1026.1	0	51.5821	4.55382	20.087
Pertuis Charentais	Agnas	45.868542	-1.172305	Wild	Young	2013-08-20	1	112	5	680000	0			1026.1	0	51.5821	4.55382	20.087
Pertuis Charentais	Agnas	45.868542	-1.172305	Hatchery	Young	2013-08-20	1	65	1	0	0			1026.1	0	51.5821	4.55382	20.087
Pertuis Charentais	Agnas	45.868542	-1.172305	Wild	Adult	2013-09-05	1	135	4	0	0			1012.53	0	211.136	2.00832	20.009
Pertuis Charentais	Agnas	45.868542	-1.172305	Wild	Adult	2013-09-05	2	138	0	0	0			1012.53	0	211.136	2.00832	20.009
Pertuis Charentais	Agnas	45.868542	-1.172305	Wild	Adult	2013-09-05	3	96	3	0	0			1012.53	0	211.136	2.00832	20.009
Pertuis Charentais	Agnas	45.868542	-1.172305	Wild	Young	2013-09-05	1	101	2	0	0			1012.53	0	211.136	2.00832	20.009
Pertuis Charentais	Agnas	45.868542	-1.172305	Hatchery	Young	2013-09-05	1	55	1	0	0			1012.53	0	211.136	2.00832	20.009
Pertuis Charentais	Agnas	45.868542	-1.172305	Wild	Adult	2013-09-19	1	121	1	0	1			1018.31	0.662172	294.007	4.30434	17.417
Pertuis Charentais	Agnas	45.868542	-1.172305	Wild	Adult	2013-09-19	2	125	0	0	1			1018.31	0.662172	294.007	4.30434	17.417
Pertuis Charentais	Agnas	45.868542	-1.172305	Wild	Adult	2013-09-19	3	83	0	0	0			1018.31	0.662172	294.007	4.30434	17.417
Pertuis Charentais	Agnas	45.868542	-1.172305	Wild	Young	2013-09-19	1	93	0	0	0			1018.31	0.662172	294.007	4.30434	17.417
Pertuis Charentais	Agnas	45.868542	-1.172305	Hatchery	Young	2013-09-19	1	46	0	0	0			1018.31	0.662172	294.007	4.30434	17.417
Pertuis Charentais	Agnas	45.868542	-1.172305	Wild	Adult	2013-10-09	1	108	0					1024.19	0	167.638	3.29006	18.217
Pertuis Charentais	Agnas	45.868542	-1.172305	Wild	Adult	2013-10-09	2	111	1					1024.19	0	167.638	3.29006	18.217
Pertuis Charentais	Agnas	45.868542	-1.172305	Wild	Adult	2013-10-09	3	67	3					1024.19	0	167.638	3.29006	18.217
Pertuis Charentais	Agnas	45.868542	-1.172305	Hatchery	Young	2013-10-09	1	35	0					1024.19	0	167.638	3.29006	18.217
Pertuis Charentais	Agnas	45.868542	-1.172305	Hatchery	Young	2013-10-09	1	35	0					1024.19	0	167.638	3.29006	18.217
Pertuis Charentais	Agnas	45.868542	-1.172305	Wild	Adult	2013-11-07	1	95	3					1015.11	3.8558	230.798	8.04328	15.867
Pertuis Charentais	Agnas	45.868542	-1.172305	Wild	Adult	2013-11-07	2	100	1					1015.11	3.8558	230.798	8.04328	15.867
Pertuis Charentais	Agnas	45.868542	-1.172305	Wild	Adult	2013-11-07	3	55	2					1015.11	3.8558	230.798	8.04328	15.867
Pertuis Charentais	Agnas	45.868542	-1.172305	Wild	Young	2013-11-07	1	80	4					1015.11	3.8558	230.798	8.04328	15.867
Pertuis Charentais	Agnas	45.868542	-1.172305	Hatchery	Young	2013-11-07	1	34	1					1015.11	3.8558	230.798	8.04328	15.867
Pertuis Charentais	Agnas	45.868542	-1.172305	Wild	Adult	2013-12-03	1	85	10					1029.15	0	111.677	2.83673
Pertuis Charentais	Agnas	45.868542	-1.172305	Wild	Adult	2013-12-03	2	90	0					1029.15	0	111.677	2.83673
Pertuis Charentais	Agnas	45.868542	-1.172305	Wild	Adult	2013-12-03	3	45	0					1029.15	0	111.677	2.83673
Pertuis Charentais	Agnas	45.868542	-1.172305	Wild	Young	2013-12-03	1	80	0					1029.15	0	111.677	2.83673
Pertuis Charentais	Agnas	45.868542	-1.172305	Hatchery	Young	2013-12-03	1	34	0					1029.15	0	111.677	2.83673
Pertuis Charentais	Agnas	45.868542	-1.172305	Wild	Adult	2013-12-05	1	75	10					1032.51	0	183.97	3.45922
Pertuis Charentais	Agnas	45.868542	-1.172305	Wild	Adult	2013-12-05	2	90	0					1032.51	0	183.97	3.45922
Pertuis Charentais	Agnas	45.868542	-1.172305	Wild	Adult	2013-12-05	3	45	0					1032.51	0	183.97	3.45922
Pertuis Charentais	Agnas	45.868542	-1.172305	Wild	Young	2013-12-05	1	80	0					1032.51	0	183.97	3.45922
Pertuis Charentais	Agnas	45.868542	-1.172305	Hatchery	Young	2013-12-05	1	34	0					1032.51	0	183.97	3.45922
Pertuis Charentais	Agnas	45.868542	-1.172305	Wild	Adult	2013-12-16	1	75	0			32800	32.305	1026.19	0.0906708	175.522	4.55784
Pertuis Charentais	Agnas	45.868542	-1.172305	Wild	Adult	2013-12-16	2	80	0			32800	32.305	1026.19	0.0906708	175.522	4.55784
Pertuis Charentais	Agnas	45.868542	-1.172305	Wild	Adult	2013-12-16	3	35	0			32800	32.305	1026.19	0.0906708	175.522	4.55784
Pertuis Charentais	Agnas	45.868542	-1.172305	Wild	Young	2013-12-16	1	80	0			32800	32.305	1026.19	0.0906708	175.522	4.55784
Pertuis Charentais	Agnas	45.868542	-1.172305	Hatchery	Young	2013-12-16	1	11	1			32800	32.305	1026.19	0.0906708	175.522	4.55784
Pertuis Charentais	Agnas	45.868542	-1.172305	Hatchery	Young	2013-12-16	1	11	0			32800	32.305	1026.19	0.0906708	175.522	4.55784
Gironde	Arcachon	44.665948	-1.138743	Wild	Adult	2013-03-11	1	300	0					998.538	19.7781	227.523	6.25768	11.457
Gironde	Arcachon	44.665948	-1.138743	Wild	Adult	2013-03-11	2	300	0					998.538	19.7781	227.523	6.25768	11.457
Gironde	Arcachon	44.665948	-1.138743	Wild	Adult	2013-03-11	3	300	0					998.538	19.7781	227.523	6.25768	11.457
Gironde	Arcachon	44.665948	-1.138743	Wild	Young	2013-03-11	1	360	0					998.538	19.7781	227.523	6.25768	11.457
Gironde	Arcachon	44.665948	-1.138743	Hatchery	Young	2013-03-11	1	357	0					998.538	19.7781	227.523	6.25768	11.457
Gironde	Arcachon	44.665948	-1.138743	Wild	Adult	2013-03-27	1	291	9					1002.68	0	37.54	3.23041	12.258
Gironde	Arcachon	44.665948	-1.138743	Wild	Adult	2013-03-27	2	292	8					1002.68	0	37.54	3.23041	12.258
Gironde	Arcachon	44.665948	-1.138743	Wild	Adult	2013-03-27	3	293	7					1002.68	0	37.54	3.23041	12.258
Gironde	Arcachon	44.665948	-1.138743	Wild	Adult	2013-04-08	1	280	1					1007.98	10.45	241.27	5.29158	11.637
Gironde	Arcachon	44.665948	-1.138743	Wild	Adult	2013-04-08	2	279	3					1007.98	10.45	241.27	5.29158	11.637
Gironde	Arcachon	44.665948	-1.138743	Wild	Adult	2013-04-08	3	275	6					1007.98	10.45	241.27	5.29158	11.637
Gironde	Arcachon	44.665948	-1.138743	Wild	Young	2013-04-08	1	353	7					1007.98	10.45	241.27	5.29158	11.637
Gironde	Arcachon	44.665948	-1.138743	Hatchery	Young	2013-04-08	1	357	0					1007.98	10.45	241.27	5.29158	11.637
Gironde	Arcachon	44.665948	-1.138743	Wild	Adult	2013-04-23	1	269	1					1024.31	0.886559	185.073	1.31835	14.794
Gironde	Arcachon	44.665948	-1.138743	Wild	Adult	2013-04-23	2	263	6					1024.31	0.886559	185.073	1.31835	14.794
Gironde	Arcachon	44.665948	-1.138743	Wild	Adult	2013-04-23	3	263	4					1024.31	0.886559	185.073	1.31835	14.794
Gironde	Arcachon	44.665948	-1.138743	Wild	Young	2013-04-23	1	345	8					1024.31	0.886559	185.073	1.31835	14.794
Gironde	Arcachon	44.665948	-1.138743	Hatchery	Young	2013-04-23	1	349	1					1024.31	0.886559	185.073	1.31835	14.794
Gironde	Arcachon	44.665948	-1.138743	Wild	Adult	2013-05-07	1	256	3	0	0			1016.54	0	250.999	2.04887	16.563
Gironde	Arcachon	44.665948	-1.138743	Wild	Adult	2013-05-07	2	253	0	0	0			1016.54	0	250.999	2.04887	16.563
Gironde	Arcachon	44.665948	-1.138743	Wild	Adult	2013-05-07	3	253	0	0	0			1016.54	0	250.999	2.04887	16.563
Gironde	Arcachon	44.665948	-1.138743	Wild	Young	2013-05-07	1	344	1	0	0			1016.54	0	250.999	2.04887	16.563
Gironde	Arcachon	44.665948	-1.138743	Hatchery	Young	2013-05-07	1	348	0	0	0			1016.54	0	250.999	2.04887	16.563
Gironde	Arcachon	44.665948	-1.138743	Wild	Adult	2013-05-27	1	244	0	0	1		32.57	1010.52	0.0604472	171.754	2.76149	15.08
Gironde	Arcachon	44.665948	-1.138743	Wild	Adult	2013-05-27	2	236	2	0	0		32.57	1010.52	0.0604472	171.754	2.76149	15.08
Gironde	Arcachon	44.665948	-1.138743	Wild	Adult	2013-05-27	3	237	2	2800	0		32.57	1010.52	0.0604472	171.754	2.76149	15.08
Gironde	Arcachon	44.665948	-1.138743	Wild	Young	2013-05-27	1	259	81	0	0		32.57	1010.52	0.0604472	171.754	2.76149	15.08
Gironde	Arcachon	44.665948	-1.138743	Hatchery	Young	2013-05-27	1	251	89	54000	1		32.57	1010.52	0.0604472	171.754	2.76149	15.08
Gironde	Arcachon	44.665948	-1.138743	Wild	Adult	2013-06-10	1	231	1	0	0		31.345	1016.45	2.81079	276.975	3.71998	18.057
Gironde	Arcachon	44.665948	-1.138743	Wild	Adult	2013-06-10	2	218	2	0	0		31.345	1016.45	2.81079	276.975	3.71998	18.057
Gironde	Arcachon	44.665948	-1.138743	Wild	Adult	2013-06-10	3	223	1	0	0		31.345	1016.45	2.81079	276.975	3.71998	18.057
Gironde	Arcachon	44.665948	-1.138743	Wild	Young	2013-06-10	1	226	12	0	0		31.345	1016.45	2.81079	276.975	3.71998	18.057
Gironde	Arcachon	44.665948	-1.138743	Hatchery	Young	2013-06-10	1	220	31	180000	0		31.345	1016.45	2.81079	276.975	3.71998	18.057
Gironde	Arcachon	44.665948	-1.138743	Wild	Adult	2013-06-25	1	216	1	0	0			1028.57	0	346.898	2.33143
Gironde	Arcachon	44.665948	-1.138743	Wild	Adult	2013-06-25	2	200	3	0	0			1028.57	0	346.898	2.33143
Gironde	Arcachon	44.665948	-1.138743	Wild	Adult	2013-06-25	3	198	11	0	0			1028.57	0	346.898	2.33143
Gironde	Arcachon	44.665948	-1.138743	Wild	Young	2013-06-25	1	204	12	0	1			1028.57	0	346.898	2.33143
Gironde	Arcachon	44.665948	-1.138743	Hatchery	Young	2013-06-25	1	177	33	0	0			1028.57	0	346.898	2.33143
Gironde	Arcachon	44.665948	-1.138743	Wild	Adult	2013-07-08	1	200	3	0	0		31.58	1021.01	0	42.3357	3.35844	22.407
Gironde	Arcachon	44.665948	-1.138743	Wild	Adult	2013-07-08	2	194	1	0	0		31.58	1021.01	0	42.3357	3.35844	22.407
Gironde	Arcachon	44.665948	-1.138743	Wild	Adult	2013-07-08	3	181	3	0	0		31.58	1021.01	0	42.3357	3.35844	22.407
Gironde	Arcachon	44.665948	-1.138743	Wild	Young	2013-07-08	1	188	7	0	0		31.58	1021.01	0	42.3357	3.35844	22.407
Gironde	Arcachon	44.665948	-1.138743	Hatchery	Young	2013-07-08	1	167	1	0	0		31.58	1021.01	0	42.3357	3.35844	22.407
Gironde	Arcachon	44.665948	-1.138743	Wild	Adult	2013-07-22	1	184	3	0	1		31.62	1015.26	0.816953	301.023	1.64672	26.128
Gironde	Arcachon	44.665948	-1.138743	Wild	Adult	2013-07-22	2	171	8	0	1		31.62	1015.26	0.816953	301.023	1.64672	26.128
Gironde	Arcachon	44.665948	-1.138743	Wild	Adult	2013-07-22	3	163	4	0	0		31.62	1015.26	0.816953	301.023	1.64672	26.128
Gironde	Arcachon	44.665948	-1.138743	Wild	Young	2013-07-22	1	175	4	0	0		31.62	1015.26	0.816953	301.023	1.64672	26.128
Gironde	Arcachon	44.665948	-1.138743	Hatchery	Young	2013-07-22	1	149	9	600	1		31.62	1015.26	0.816953	301.023	1.64672	26.128
Gironde	Arcachon	44.665948	-1.138743	Wild	Adult	2013-08-06	1	169	2	1000	0			1015.97	7.55865	182.041	2.14989	23.188
Gironde	Arcachon	44.665948	-1.138743	Wild	Adult	2013-08-06	2	152	5	0	0			1015.97	7.55865	182.041	2.14989	23.188
Gironde	Arcachon	44.665948	-1.138743	Wild	Adult	2013-08-06	3	149	1	0	0			1015.97	7.55865	182.041	2.14989	23.188
Gironde	Arcachon	44.665948	-1.138743	Wild	Young	2013-08-06	1	160	6	0	0			1015.97	7.55865	182.041	2.14989	23.188
Gironde	Arcachon	44.665948	-1.138743	Hatchery	Young	2013-08-06	1	115	25	0	0			1015.97	7.55865	182.041	2.14989	23.188
Gironde	Arcachon	44.665948	-1.138743	Wild	Adult	2013-08-19	1	154	1	0	0		32.9	1022.45	0.227135	325.813	2.41898	22.708
Gironde	Arcachon	44.665948	-1.138743	Wild	Adult	2013-08-19	2	140	0	0	0		32.9	1022.45	0.227135	325.813	2.41898	22.708
Gironde	Arcachon	44.665948	-1.138743	Wild	Adult	2013-08-19	3	134	2	0	0		32.9	1022.45	0.227135	325.813	2.41898	22.708
Gironde	Arcachon	44.665948	-1.138743	Wild	Young	2013-08-19	1	155	0	0	0		32.9	1022.45	0.227135	325.813	2.41898	22.708
Gironde	Arcachon	44.665948	-1.138743	Hatchery	Young	2013-08-19	1	96	10	0	0		32.9	1022.45	0.227135	325.813	2.41898	22.708
Gironde	Arcachon	44.665948	-1.138743	Wild	Adult	2013-09-05	1	141	0	0	0			1012.57	0	219.684	2.12211	21.73
Gironde	Arcachon	44.665948	-1.138743	Wild	Adult	2013-09-05	2	125	2	0	0			1012.57	0	219.684	2.12211	21.73
Gironde	Arcachon	44.665948	-1.138743	Wild	Adult	2013-09-05	3	119	2	2100	0			1012.57	0	219.684	2.12211	21.73
Gironde	Arcachon	44.665948	-1.138743	Wild	Young	2013-09-05	1	141	2	0	0			1012.57	0	219.684	2.12211	21.73
Gironde	Arcachon	44.665948	-1.138743	Hatchery	Young	2013-09-05	1	77	10	0	0			1012.57	0	219.684	2.12211	21.73
Gironde	Arcachon	44.665948	-1.138743	Wild	Adult	2013-09-19	1	129	0	600	0			1019.04	1.5643	305.706	2.92007	18.802
Gironde	Arcachon	44.665948	-1.138743	Wild	Adult	2013-09-19	2	112	0	18000	0			1019.04	1.5643	305.706	2.92007	18.802
Gironde	Arcachon	44.665948	-1.138743	Wild	Adult	2013-09-19	3	106	0	0	0			1019.04	1.5643	305.706	2.92007	18.802
Gironde	Arcachon	44.665948	-1.138743	Wild	Young	2013-09-19	1	128	4	600	0			1019.04	1.5643	305.706	2.92007	18.802
Gironde	Arcachon	44.665948	-1.138743	Hatchery	Young	2013-09-19	1	67	1	600	0			1019.04	1.5643	305.706	2.92007	18.802
Gironde	Arcachon	44.665948	-1.138743	Wild	Adult	2013-10-08	1	117	0				34.14	1025.13	0	27.603	2.45582	19.649
Gironde	Arcachon	44.665948	-1.138743	Wild	Adult	2013-10-08	2	99	0				34.14	1025.13	0	27.603	2.45582	19.649
Gironde	Arcachon	44.665948	-1.138743	Wild	Adult	2013-10-08	3	93	0				34.14	1025.13	0	27.603	2.45582	19.649
Gironde	Arcachon	44.665948	-1.138743	Wild	Young	2013-10-08	1	117	3				34.14	1025.13	0	27.603	2.45582	19.649
Gironde	Arcachon	44.665948	-1.138743	Hatchery	Young	2013-10-08	1	55	3				34.14	1025.13	0	27.603	2.45582	19.649
Gironde	Arcachon	44.665948	-1.138743	Wild	Adult	2013-11-07	1	106	0					1016.75	2.46826	211.653	2.04053	16.543
Gironde	Arcachon	44.665948	-1.138743	Wild	Adult	2013-11-07	2	89	0					1016.75	2.46826	211.653	2.04053	16.543
Gironde	Arcachon	44.665948	-1.138743	Wild	Adult	2013-11-07	3	82	1					1016.75	2.46826	211.653	2.04053	16.543
Gironde	Arcachon	44.665948	-1.138743	Wild	Young	2013-11-07	1	116	0					1016.75	2.46826	211.653	2.04053	16.543
Gironde	Arcachon	44.665948	-1.138743	Hatchery	Young	2013-11-07	1	51	1					1016.75	2.46826	211.653	2.04053	16.543
Gironde	Arcachon	44.665948	-1.138743	Wild	Adult	2013-12-02	1	96	0				33.2	1026.14	0	61.6693	3.00377	8.2997
Gironde	Arcachon	44.665948	-1.138743	Wild	Adult	2013-12-02	2	78	0				33.2	1026.14	0	61.6693	3.00377	8.2997
Gironde	Arcachon	44.665948	-1.138743	Wild	Adult	2013-12-02	3	73	0				33.2	1026.14	0	61.6693	3.00377	8.2997
Gironde	Arcachon	44.665948	-1.138743	Wild	Young	2013-12-02	1	115	1				33.2	1026.14	0	61.6693	3.00377	8.2997
Gironde	Arcachon	44.665948	-1.138743	Hatchery	Young	2013-12-02	1	51	0				33.2	1026.14	0	61.6693	3.00377	8.2997
Gironde	Arcachon	44.665948	-1.138743	Wild	Adult	2013-12-16	1	85	1					1026.62	0	167.052	2.90514	8.5523
Gironde	Arcachon	44.665948	-1.138743	Wild	Adult	2013-12-16	2	68	0					1026.62	0	167.052	2.90514	8.5523
Gironde	Arcachon	44.665948	-1.138743	Wild	Adult	2013-12-16	3	63	0					1026.62	0	167.052	2.90514	8.5523
Gironde	Arcachon	44.665948	-1.138743	Wild	Young	2013-12-16	1	114	1					1026.62	0	167.052	2.90514	8.5523
Gironde	Arcachon	44.665948	-1.138743	Hatchery	Young	2013-12-16	1	50	1					1026.62	0	167.052	2.90514	8.5523
Thau	Marseillan	43.379130	3.571080	Wild	Adult	2013-03-11	1	300	0					999.958	2.25303	278.962	2.5216	10.99
Thau	Marseillan	43.379130	3.571080	Wild	Adult	2013-03-11	2	300	0					999.958	2.25303	278.962	2.5216	10.99
Thau	Marseillan	43.379130	3.571080	Wild	Adult	2013-03-11	3	300	0					999.958	2.25303	278.962	2.5216	10.99
Thau	Marseillan	43.379130	3.571080	Wild	Young	2013-03-11	1	371	0					999.958	2.25303	278.962	2.5216	10.99
Thau	Marseillan	43.379130	3.571080	Hatchery	Young	2013-03-11	1	358	0					999.958	2.25303	278.962	2.5216	10.99
Thau	Marseillan	43.379130	3.571080	Wild	Adult	2013-03-28	1	300	0					1005.97	35.6758	185.282	2.75359	11.755
Thau	Marseillan	43.379130	3.571080	Wild	Adult	2013-03-28	2	298	2					1005.97	35.6758	185.282	2.75359	11.755
Thau	Marseillan	43.379130	3.571080	Wild	Adult	2013-03-28	3	293	7					1005.97	35.6758	185.282	2.75359	11.755
Thau	Marseillan	43.379130	3.571080	Wild	Adult	2013-04-08	1	288	1				33.8	1009.16	1.95263	294.249	2.51921	11.571
Thau	Marseillan	43.379130	3.571080	Wild	Adult	2013-04-08	2	285	2				33.8	1009.16	1.95263	294.249	2.51921	11.571
Thau	Marseillan	43.379130	3.571080	Wild	Adult	2013-04-08	3	280	2				33.8	1009.16	1.95263	294.249	2.51921	11.571
Thau	Marseillan	43.379130	3.571080	Wild	Young	2013-04-08	1	361	10				33.8	1009.16	1.95263	294.249	2.51921	11.571
Thau	Marseillan	43.379130	3.571080	Hatchery	Young	2013-04-08	1	358	0				33.8	1009.16	1.95263	294.249	2.51921	11.571
Thau	Marseillan	43.379130	3.571080	Wild	Adult	2013-04-22	1	272	5				34.1	1016.33	0	331.536	6.43794	14.852
Thau	Marseillan	43.379130	3.571080	Wild	Adult	2013-04-22	2	264	10				34.1	1016.33	0	331.536	6.43794	14.852
Thau	Marseillan	43.379130	3.571080	Wild	Adult	2013-04-22	3	262	8				34.1	1016.33	0	331.536	6.43794	14.852
Thau	Marseillan	43.379130	3.571080	Wild	Young	2013-04-22	1	355	6				34.1	1016.33	0	331.536	6.43794	14.852
Thau	Marseillan	43.379130	3.571080	Hatchery	Young	2013-04-22	1	358	0				34.1	1016.33	0	331.536	6.43794	14.852
Thau	Marseillan	43.379130	3.571080	Wild	Adult	2013-05-06	1	255	6	600	0		33.8	1017.54	0.136464	311.37	3.30447	17.792
Thau	Marseillan	43.379130	3.571080	Wild	Adult	2013-05-06	2	250	3	0	0		33.8	1017.54	0.136464	311.37	3.30447	17.792
Thau	Marseillan	43.379130	3.571080	Wild	Adult	2013-05-06	3	241	10	0	0		33.8	1017.54	0.136464	311.37	3.30447	17.792
Thau	Marseillan	43.379130	3.571080	Wild	Young	2013-05-06	1	354	1	770	0		33.8	1017.54	0.136464	311.37	3.30447	17.792
Thau	Marseillan	43.379130	3.571080	Hatchery	Young	2013-05-06	1	358	0	180000	0		33.8	1017.54	0.136464	311.37	3.30447	17.792
Thau	Marseillan	43.379130	3.571080	Wild	Adult	2013-05-14	1	254	1	600	0			1012.04	0.679573	240.469	4.23197	18.215
Thau	Marseillan	43.379130	3.571080	Wild	Adult	2013-05-14	2	250	0	600	1			1012.04	0.679573	240.469	4.23197	18.215
Thau	Marseillan	43.379130	3.571080	Wild	Adult	2013-05-14	3	238	3	600	0			1012.04	0.679573	240.469	4.23197	18.215
Thau	Marseillan	43.379130	3.571080	Wild	Young	2013-05-14	1	255	87	220000	0			1012.04	0.679573	240.469	4.23197	18.215
Thau	Marseillan	43.379130	3.571080	Hatchery	Young	2013-05-14	1	246	100	6000000	0			1012.04	0.679573	240.469	4.23197	18.215
Thau	Marseillan	43.379130	3.571080	Wild	Young	2013-05-17	1	202	44					1001.78	3.4574	172.256	3.58101	17.513
Thau	Marseillan	43.379130	3.571080	Hatchery	Young	2013-05-17	1	206	31					1001.78	3.4574	172.256	3.58101	17.513
Thau	Marseillan	43.379130	3.571080	Wild	Young	2013-05-21	1	183	19				35.1	1015.83	0	303.678	5.43799	17.789
Thau	Marseillan	43.379130	3.571080	Hatchery	Young	2013-05-21	1	191	15				35.1	1015.83	0	303.678	5.43799	17.789
Thau	Marseillan	43.379130	3.571080	Wild	Adult	2013-05-28	1	234	3	0	0			1007.54	9.44625	207.291	4.98809	16.976
Thau	Marseillan	43.379130	3.571080	Wild	Adult	2013-05-28	2	229	4	0	0			1007.54	9.44625	207.291	4.98809	16.976
Thau	Marseillan	43.379130	3.571080	Wild	Adult	2013-05-28	3	217	4	0	0			1007.54	9.44625	207.291	4.98809	16.976
Thau	Marseillan	43.379130	3.571080	Wild	Young	2013-05-28	1	173	10	2000	0			1007.54	9.44625	207.291	4.98809	16.976
Thau	Marseillan	43.379130	3.571080	Hatchery	Young	2013-05-28	1	179	12	0	0			1007.54	9.44625	207.291	4.98809	16.976
Thau	Marseillan	43.379130	3.571080	Wild	Adult	2013-06-11	1	220	3	600	0			1017.16	1.19979	315.217	4.34965	20.279
Thau	Marseillan	43.379130	3.571080	Wild	Adult	2013-06-11	2	215	0	0	0			1017.16	1.19979	315.217	4.34965	20.279
Thau	Marseillan	43.379130	3.571080	Wild	Adult	2013-06-11	3	203	1	0	0			1017.16	1.19979	315.217	4.34965	20.279
Thau	Marseillan	43.379130	3.571080	Wild	Young	2013-06-11	1	158	4	600	0			1017.16	1.19979	315.217	4.34965	20.279
Thau	Marseillan	43.379130	3.571080	Hatchery	Young	2013-06-11	1	158	4	0	0			1017.16	1.19979	315.217	4.34965	20.279
Thau	Marseillan	43.379130	3.571080	Wild	Adult	2013-06-26	1	202	2	0	0	243300	36.1	1023.43	0	350.393	7.25018	20.791
Thau	Marseillan	43.379130	3.571080	Wild	Adult	2013-06-26	2	200	2	0	0	243300	36.1	1023.43	0	350.393	7.25018	20.791
Thau	Marseillan	43.379130	3.571080	Wild	Adult	2013-06-26	3	183	6	0	0	243300	36.1	1023.43	0	350.393	7.25018	20.791
Thau	Marseillan	43.379130	3.571080	Wild	Young	2013-06-26	1	145	2	0	0	243300	36.1	1023.43	0	350.393	7.25018	20.791
Thau	Marseillan	43.379130	3.571080	Hatchery	Young	2013-06-26	1	136	5	1600	0	243300	36.1	1023.43	0	350.393	7.25018	20.791
Thau	Marseillan	43.379130	3.571080	Wild	Adult	2013-07-09	1	185	3	0	0			1018.55	0	144.645	2.07705	25.518
Thau	Marseillan	43.379130	3.571080	Wild	Adult	2013-07-09	2	184	2					1018.55	0	144.645	2.07705	25.518
Thau	Marseillan	43.379130	3.571080	Wild	Adult	2013-07-09	3	168	1	0	0			1018.55	0	144.645	2.07705	25.518
Thau	Marseillan	43.379130	3.571080	Wild	Young	2013-07-09	1	126	15	0	0			1018.55	0	144.645	2.07705	25.518
Thau	Marseillan	43.379130	3.571080	Hatchery	Young	2013-07-09	1	92	44	730	0			1018.55	0	144.645	2.07705	25.518
Thau	Marseillan	43.379130	3.571080	Wild	Adult	2013-07-23	1	171	0					1013.97	0	173.329	2.12268	27.256
Thau	Marseillan	43.379130	3.571080	Wild	Adult	2013-07-23	2	167	0					1013.97	0	173.329	2.12268	27.256
Thau	Marseillan	43.379130	3.571080	Wild	Adult	2013-07-23	3	154	0					1013.97	0	173.329	2.12268	27.256
Thau	Marseillan	43.379130	3.571080	Wild	Young	2013-07-23	1	106	10					1013.97	0	173.329	2.12268	27.256
Thau	Marseillan	43.379130	3.571080	Hatchery	Young	2013-07-23	1	55	22					1013.97	0	173.329	2.12268	27.256
Thau	Marseillan	43.379130	3.571080	Wild	Adult	2013-08-06	1	162	0	0	0			1014.27	0	107.817	2.94141	28.302
Thau	Marseillan	43.379130	3.571080	Wild	Adult	2013-08-06	2	156	3	0	0			1014.27	0	107.817	2.94141	28.302
Thau	Marseillan	43.379130	3.571080	Wild	Adult	2013-08-06	3	141	2	0	0			1014.27	0	107.817	2.94141	28.302
Thau	Marseillan	43.379130	3.571080	Wild	Young	2013-08-06	1	99	7	0	0			1014.27	0	107.817	2.94141	28.302
Thau	Marseillan	43.379130	3.571080	Hatchery	Young	2013-08-06	1	54	1	600	0			1014.27	0	107.817	2.94141	28.302
Thau	Marseillan	43.379130	3.571080	Wild	Adult	2013-08-20	1	149	0					1020.84	0	260.444	6.56774
Thau	Marseillan	43.379130	3.571080	Wild	Adult	2013-08-20	2	143	0					1020.84	0	260.444	6.56774
Thau	Marseillan	43.379130	3.571080	Wild	Adult	2013-08-20	3	131	1					1020.84	0	260.444	6.56774
Thau	Marseillan	43.379130	3.571080	Wild	Young	2013-08-20	1	88	2					1020.84	0	260.444	6.56774
Thau	Marseillan	43.379130	3.571080	Hatchery	Young	2013-08-20	1	44	1					1020.84	0	260.444	6.56774
Thau	Marseillan	43.379130	3.571080	Wild	Adult	2013-09-03	1	139	1	0	0			1023.31	0	89.3563	3.01983
Thau	Marseillan	43.379130	3.571080	Wild	Adult	2013-09-03	2	132	0	0	0			1023.31	0	89.3563	3.01983
Thau	Marseillan	43.379130	3.571080	Wild	Adult	2013-09-03	3	130	1	0	0			1023.31	0	89.3563	3.01983
Thau	Marseillan	43.379130	3.571080	Wild	Young	2013-09-03	1	81	2	0	0			1023.31	0	89.3563	3.01983
Thau	Marseillan	43.379130	3.571080	Hatchery	Young	2013-09-03	1	40	3	0	0			1023.31	0	89.3563	3.01983
Thau	Marseillan	43.379130	3.571080	Wild	Adult	2013-09-17	1	126	0	0	0			1013.06	0	308.575	8.4218
Thau	Marseillan	43.379130	3.571080	Wild	Adult	2013-09-17	2	119	1	0	0			1013.06	0	308.575	8.4218
Thau	Marseillan	43.379130	3.571080	Wild	Adult	2013-09-17	3	105	0	600	0			1013.06	0	308.575	8.4218
Thau	Marseillan	43.379130	3.571080	Wild	Young	2013-09-17	1	73	1	0	0			1013.06	0	308.575	8.4218
Thau	Marseillan	43.379130	3.571080	Hatchery	Young	2013-09-17	1	30	0	6500	0			1013.06	0	308.575	8.4218
Thau	Marseillan	43.379130	3.571080	Wild	Adult	2013-10-07	1	113	0				38	1021.06	0	339.104	4.44584	20.305
Thau	Marseillan	43.379130	3.571080	Wild	Adult	2013-10-07	2	107	0				38	1021.06	0	339.104	4.44584	20.305
Thau	Marseillan	43.379130	3.571080	Wild	Adult	2013-10-07	3	88	0				38	1021.06	0	339.104	4.44584	20.305
Thau	Marseillan	43.379130	3.571080	Wild	Young	2013-10-07	1	64	0				38	1021.06	0	339.104	4.44584	20.305
Thau	Marseillan	43.379130	3.571080	Hatchery	Young	2013-10-07	1	19	2				38	1021.06	0	339.104	4.44584	20.305
Thau	Marseillan	43.379130	3.571080	Wild	Adult	2013-11-07	1	97	0					1017.22	0	286.819	2.24736	16.465
Thau	Marseillan	43.379130	3.571080	Wild	Adult	2013-11-07	2	96	0					1017.22	0	286.819	2.24736	16.465
Thau	Marseillan	43.379130	3.571080	Wild	Adult	2013-11-07	3	78	0					1017.22	0	286.819	2.24736	16.465
Thau	Marseillan	43.379130	3.571080	Wild	Young	2013-11-07	1	64	0					1017.22	0	286.819	2.24736	16.465
Thau	Marseillan	43.379130	3.571080	Hatchery	Young	2013-11-07	1	15	3					1017.22	0	286.819	2.24736	16.465
Thau	Marseillan	43.379130	3.571080	Wild	Adult	2013-12-03	1	93	0					1027.29	0	341.705	3.66742	6.0719
Thau	Marseillan	43.379130	3.571080	Wild	Adult	2013-12-03	2	84	0					1027.29	0	341.705	3.66742	6.0719
Thau	Marseillan	43.379130	3.571080	Wild	Adult	2013-12-03	3	69	0					1027.29	0	341.705	3.66742	6.0719
Thau	Marseillan	43.379130	3.571080	Wild	Young	2013-12-03	1	64	0					1027.29	0	341.705	3.66742	6.0719
Thau	Marseillan	43.379130	3.571080	Hatchery	Young	2013-12-03	1	14	0					1027.29	0	341.705	3.66742	6.0719
Thau	Marseillan	43.379130	3.571080	Wild	Adult	2013-12-16	1	83	0					1033.97	0.313226	120.435	3.08051	7.0585
Thau	Marseillan	43.379130	3.571080	Wild	Adult	2013-12-16	2	74	0					1033.97	0.313226	120.435	3.08051	7.0585
Thau	Marseillan	43.379130	3.571080	Wild	Adult	2013-12-16	3	59	0					1033.97	0.313226	120.435	3.08051	7.0585
Thau	Marseillan	43.379130	3.571080	Wild	Young	2013-12-16	1	64	0					1033.97	0.313226	120.435	3.08051	7.0585
Thau	Marseillan	43.379130	3.571080	Hatchery	Young	2013-12-16	1	14	0					1033.97	0.313226	120.435	3.08051	7.0585
